# Supplementary material for: Test–retest reproducibility of a multi‐atlas automated segmentation tool on multimodality brain MRI
Source: Brain Behav. 2019 Sep 4;9(10):e01363. doi: 10.1002/brb3.1363 (PMC6790328; doi:10.1002/brb3.1363)
Supplement: Supplementary file 1 [file BRB3-9-e01363-s001.xlsx]

## Sheet: volume_MRICloud_Kirby21
	Cortex
	superior frontal gyrus				superior frontal gyrus/pole				superior frontal gyrus/prefrontal cortex				middle frontal gyrus				middle frontal gyrus (dorsolateral prefrontal cortex)				inferior frontal gyrus/pars opercularis				inferior frontal gyrus/pars orbitalis				inferior frontal gyrus/pars triangularis				rectus gyrus				middle fronto-orbital gyrus				lateral fronto-orbital gyrus				postcentral gyrus				precentral gyrus
			adjacent white matter				adjacent white matter				adjacent white matter				adjacent white matter				adjacent white matter				adjacent white matter				adjacent white matter				adjacent white matter				adjacent white matter				adjacent white matter				adjacent white matter				adjacent white matter
	L	R	L	R	L	R	L	R	L	R	L	R	L	R	L	R	L	R	L	R	L	R	L	R	L	R	L	R	L	R	L	R	L	R	L	R	L	R	L	R	L	R	L	R	L	R	L	R	L
subj01_a	12926	10050	8423	7641	3078	4874	512	810	12783	11507	8924	8770	9938	11151	7026	7371	16300	16449	4912	6158	4229	4084	2224	3820	4551	3868	3419	2484	4301	3657	4643	3676	6304	6209	2846	3507	4814	4744	2238	2073	4700	4490	2528	1992	10698	11178	8442	8886	14746
subj01_b	12656	10233	8160	7313	3029	4905	443	780	12869	11518	9015	8805	10281	11284	6840	7187	16371	16647	5033	6003	4130	4011	2242	3474	4505	3840	3490	2489	4397	3705	4485	3518	6480	6294	2966	3417	4920	4695	2416	2012	4652	4599	2471	1973	10709	11270	8468	8658	15078
subj02_a	11512	10301	8003	8722	2531	4002	330	560	11158	11340	8636	9048	9798	9764	6767	7366	14061	12521	4503	4737	4612	3687	2682	3138	3942	2920	2856	2034	3491	3034	4043	2872	5442	5181	2192	2704	5242	4682	2417	1979	5144	5464	2787	2450	12263	12394	9710	9820	14045
subj02_b	11654	10364	7854	8459	2561	3869	310	578	11111	11702	8621	8891	9762	9718	6390	6932	14054	12579	4328	4539	4564	3732	2650	3236	3862	2916	2770	2007	3490	2924	4005	2645	5594	5140	2237	2469	5171	4743	2392	1944	5049	5358	2835	2451	12228	12666	9442	9490	14208
subj03_a	11169	8309	6717	5588	2813	4191	462	542	10282	9096	7402	6760	10494	10242	7023	7503	13439	13475	3884	4518	4353	3072	2267	1889	3816	3068	2511	2164	4126	3305	3724	2675	4637	4515	2027	2337	3922	3278	1863	1466	4161	3989	1854	1562	11260	11451	7811	7833	13588
subj03_b	11274	8412	6718	5531	2782	4257	448	588	10386	9048	7440	6900	10592	10578	6690	7605	13194	13767	3742	4678	4149	3323	2200	1743	3958	2944	2374	2170	4269	3142	3765	2624	4310	4750	2108	2223	4061	3496	1781	1462	4038	3867	1749	1528	11289	11201	8013	7660	13646
subj04_a	12574	10010	7958	6898	2896	5603	273	768	12320	12293	9533	10116	10085	9598	6719	5955	16034	17242	4822	5510	5002	4227	2337	3028	5207	4346	3471	3032	4750	3762	5130	3074	6722	7152	2915	3161	4950	5178	2184	1940	5628	5712	2472	2342	14183	14159	9820	9561	14859
subj04_b	12624	10102	7715	6752	2830	5518	300	663	12545	12416	9387	10017	10119	9129	6476	5825	16427	17186	4862	5552	5037	4229	2294	3021	4966	4288	3266	3072	4586	3592	4883	3011	6735	7342	2765	3177	5026	4926	2296	1982	5813	5795	2404	2040	14268	14108	9407	9483	14970
subj05_a	10854	8993	7239	6988	2591	3618	405	566	10822	8888	8571	6974	9183	9053	6018	6417	12641	14120	4365	5657	3090	2704	1625	1886	3711	3018	2271	1828	3260	2919	3536	2334	5650	5852	2117	2542	4569	4113	1742	1707	4506	4122	1740	1736	11831	11121	9411	7959	14091
subj05_b	11300	9128	7062	6707	2716	3767	389	506	10888	9040	8465	6938	9218	9222	5938	6303	12759	14330	4443	5703	3280	2796	1612	1803	3684	3010	2196	1649	3197	2838	3434	2261	5750	5788	2135	2459	4473	4230	1713	1716	4535	4120	1721	1734	11706	11259	9524	7848	14260
subj06_a	11982	10353	9800	8956	2700	4278	336	784	11392	10704	9095	8884	9428	8792	7978	6755	13058	13527	4191	5775	3909	3340	1883	2700	4102	2153	2380	1696	3569	4434	4179	3750	5132	5685	1852	2452	4439	4619	2151	1790	4691	4304	1853	1455	10524	12033	8510	8147	16124
subj06_b	12348	10778	9237	8670	2553	4295	305	752	11042	10973	8753	9076	8975	8933	7444	6392	13088	13521	4073	5560	3946	3530	1875	2660	3989	2242	2319	1748	3525	4362	3957	3615	5289	5762	2027	2612	4421	4857	2229	1866	4682	4152	1847	1472	11762	12472	9066	8102	16229
subj07_a	10554	10246	6330	7824	3204	4053	466	648	9228	10114	7281	7694	8916	7811	5892	4955	13670	12520	3960	4304	3462	3009	1774	1868	3690	2637	2486	1851	3011	4001	2930	3297	5496	5382	1852	2734	4788	4348	2392	1857	5436	4985	2122	1893	12258	12384	8955	9358	13163
subj07_b	11108	10449	6353	7199	3136	4049	393	611	9446	9950	7158	7658	8771	7684	5806	4698	13619	12548	3942	4212	3581	2955	1686	1811	3725	2536	2558	1964	2936	4026	3015	3252	5056	5441	2090	2999	4704	4498	2451	1848	5310	4842	2171	1956	12480	12438	8442	8542	13449
subj08_a	11477	8718	7527	7101	2141	3420	279	508	8766	8490	6573	6999	8436	8076	5616	5530	12090	11516	3843	3902	3560	3147	2080	2271	3126	2045	2081	1607	2688	3046	2802	2265	4599	4706	1768	2158	3483	3944	1631	1616	4265	4058	1754	1686	10344	9136	8808	7270	12130
subj08_b	10929	8710	7460	6747	2058	3389	291	501	8703	8718	6527	6903	8344	8259	5774	5586	11900	11694	3917	3920	3653	2963	2008	2201	3150	2037	2170	1592	2651	2966	2904	2284	4354	5124	1686	2204	3562	3706	1574	1658	4380	4035	1709	1607	10220	9130	8855	7149	12228
subj09_a	12218	10990	8782	8684	3328	4755	496	909	11756	11724	10054	10070	10515	9762	7350	6813	13757	14390	4277	5886	3414	3336	2074	2957	3812	3110	2792	2451	3022	4198	4013	3489	5430	5567	2519	3650	5001	4463	2662	2078	4806	5178	2170	2058	11519	10926	9726	8598	15282
subj09_b	12472	11045	8538	8410	3192	4888	488	861	11572	11872	10127	9693	10806	9800	7046	6708	13865	14471	4100	5759	3527	3356	1983	2838	3689	3141	2832	2428	3081	4229	3824	3330	5306	5951	2601	3519	5134	4539	2608	2082	4858	5086	2202	2120	11480	10926	9600	8636	15507
subj10_a	10082	9300	7098	6776	2818	4353	356	798	10187	10320	8850	8386	9428	8315	5987	5836	11891	13419	2856	4686	3612	3317	2523	2364	4314	2754	2780	2037	3762	4062	3536	2999	5195	5450	2152	2976	3856	3934	1820	1592	4942	4334	2318	1863	10151	10826	7942	8190	15812
subj10_b	10209	9158	6996	6734	2885	4390	371	803	9982	10311	8750	8530	9065	8381	5900	5606	12082	13742	3095	4548	3491	3296	2397	2373	4260	2735	2666	2108	3922	3939	3478	3020	5416	5628	2042	2811	3730	3947	1749	1592	4938	4401	2292	1790	10131	11034	7763	8282	16072
subj11_a	10230	8460	6440	6618	2253	3377	268	578	9735	8908	8193	7428	8361	7204	5552	4980	11710	11025	3597	4082	3225	2969	1655	2183	3189	2313	2699	1998	2645	2884	2847	2217	4559	4588	1972	2342	4311	4444	2091	1942	4475	4376	2033	1890	9987	10090	7137	7434	10810
subj11_b	10245	8558	6622	6558	2238	3473	279	525	9612	8848	8252	7606	8392	7283	5578	5090	11896	11355	3680	4133	3256	3172	1686	2136	3306	2307	2685	1914	2636	2896	2842	2266	4637	4653	1985	2402	4450	4427	2106	1844	4494	4341	1992	1929	10127	10167	7212	7450	10820
subj12_a	10030	8058	5358	5205	2375	3635	278	489	9274	8181	5976	5175	6507	6988	3970	4335	10750	10420	2385	3290	2780	2196	1245	1455	2963	1728	1943	1415	2616	2843	2429	1697	3688	3710	1359	1844	2976	2837	1324	1312	4022	3981	1556	1452	8854	8828	6426	6074	10497
subj12_b	9885	7662	5458	5064	2255	3650	269	501	8960	8135	6063	5237	6442	6788	3962	4253	10439	10299	2422	3389	2788	2241	1157	1434	3069	1773	2055	1432	2459	2636	2468	1642	3886	3820	1156	1683	3057	2944	1270	1241	3803	3936	1565	1493	8488	8405	6792	6032	10244
subj13_a	12618	10654	7980	7745	2867	4712	372	668	10970	9774	7760	7548	11111	11326	6354	7330	16030	16066	4133	4541	4590	2666	2188	1625	4053	3017	2369	2116	3598	3041	3816	2261	5306	5747	1852	2625	4636	4377	1762	1595	4630	4306	1854	1550	11034	11920	8544	8608	14906
subj13_b	12806	10474	7930	7653	2968	4769	404	651	11126	9743	7704	7556	10986	11313	6291	7266	16302	16246	4018	4635	4474	2655	2094	1666	4079	3117	2297	2129	3546	2970	3702	2337	5321	5674	1810	2676	4833	4270	1721	1500	4631	4326	1853	1486	11224	12078	8312	8632	15082
subj14_a	11040	8486	6670	5940	2843	4058	351	626	11754	8373	7410	6897	8729	8051	5062	5015	13103	13349	3420	4468	3527	3302	1520	2079	3419	2309	2434	1887	2802	2742	2554	2064	4786	5067	1694	2164	4079	4128	1913	1461	4145	4073	1743	1581	10317	9831	7614	6947	13451
subj14_b	11014	8517	6602	5864	2926	4155	332	633	11679	8210	7632	7096	8726	8073	5087	5184	13169	13449	3536	4456	3624	3400	1551	2073	3474	2285	2412	1884	2751	2829	2559	1982	4983	5051	1673	2342	4074	4167	1961	1518	4238	4047	1730	1662	10364	9802	7469	7018	13638
subj15_a	10792	7984	6704	5760	2288	3878	297	536	10768	9567	7458	6856	7524	8920	4235	5255	11829	11153	3298	3447	3206	3381	1557	2643	4206	3254	2928	2302	3392	2988	3683	2121	4767	5769	2205	2984	4420	4239	2082	1691	4944	4818	1992	1973	14531	12414	11481	9166	13707
subj15_b	11277	8334	6765	5860	2422	3928	292	527	10854	9873	7582	6978	7704	9425	4150	5518	12357	11703	3453	3630	3182	3368	1616	2650	4204	3230	3024	2217	3419	3170	3561	2087	4888	5592	2050	3153	4622	4437	2206	1769	4908	4949	2066	2013	14566	12339	11562	9171	13664
subj16_a	8895	8122	5588	6113	2444	3252	281	512	10007	8222	6780	6964	9849	8248	5343	5380	12416	12023	3075	3995	3330	3154	1684	2159	3304	2818	2165	1841	3455	3172	3336	2362	5145	4834	1994	2079	3807	3497	1677	1499	4180	4077	1722	1720	11226	9689	8082	6338	12218
subj16_b	8829	7940	5712	6200	2427	3210	320	500	9743	8306	6959	7030	9722	8232	5441	5496	12284	11873	3104	3935	3383	3152	1725	2180	3327	2757	2085	1828	3350	3123	3338	2382	5117	4875	1856	2006	3929	3676	1709	1466	4263	4128	1696	1703	11116	9513	7989	6444	12177
subj17_a	10997	8279	7016	5919	2511	4328	275	642	10211	11012	7101	8123	9936	8681	5770	5920	13848	15395	3508	4029	4041	3492	2081	2091	2982	3122	2208	2506	3791	3693	3322	1948	4888	5656	1799	2085	4217	4574	1787	1659	5122	4673	2145	1564	10737	11080	8333	7863	14598
subj17_b	10568	8416	7047	6191	2498	4372	246	681	10514	11138	7014	8129	9725	8639	5880	5871	13535	15224	3590	4071	4031	3351	2024	1926	2949	3119	2253	2348	3845	3502	3304	1824	4880	5628	1745	2132	4271	4514	1756	1643	5301	4712	2093	1542	10455	11069	8438	7586	14178
subj18_a	12486	9524	7704	6740	3029	4571	330	692	11693	10834	8589	8973	10310	10142	6492	6617	14789	13678	4221	4715	4552	3256	2123	2294	4066	3332	2670	2255	3845	3357	3473	2272	6711	6543	2382	3207	4775	4718	2074	1790	5144	5181	2288	2110	12282	11501	8867	7680	13553
subj18_b	12658	9588	7793	6838	2999	4830	344	726	11709	10685	8714	8858	10330	10078	6766	6546	14608	13817	4222	4791	4577	3131	2121	2262	4175	3413	2656	2214	3959	3309	3506	2255	6614	6342	2583	3324	4778	4638	1961	1832	5151	5170	2216	2160	11674	11345	8691	7612	13664
subj19_a	9878	9095	5933	6246	2673	3993	285	494	10386	9167	7953	7191	8805	7914	5889	5472	14108	12567	3654	4055	4065	2996	1892	2208	3053	2698	2129	1761	3168	2903	3696	1994	4280	4418	1672	2435	3952	3761	1797	1518	4254	3778	1864	1664	10865	11670	7913	7720	13685
subj19_b	9558	9128	5801	6281	2664	3958	288	456	10143	9171	8025	7032	8764	7824	6030	5577	13886	12227	3732	4190	4014	3076	1865	2112	2982	2666	2112	1816	3213	2900	3849	1995	4224	4566	1629	2326	3987	3766	1824	1596	4230	3801	1846	1565	10744	11549	7889	7792	13679
subj20_a	11127	9346	6220	6765	2890	4097	366	602	11456	8907	7563	6874	9786	9891	5627	6285	14152	13925	4380	4688	3851	3922	1827	2274	3635	2598	2498	1928	3068	2660	3059	2144	5524	5294	2274	2771	4084	4114	1970	1877	4818	4710	2267	1917	11643	11116	8564	7594	14600
subj20_b	11224	9422	6254	6554	2933	4164	340	569	11405	9034	7700	7190	9851	9935	6010	6424	14369	13964	4400	4538	4014	3872	1878	2274	3639	2757	2468	2019	3064	2544	3183	2026	5648	5136	2217	2848	4168	4158	1836	1844	4877	4799	2393	1824	11627	10872	8831	7664	14272
Wilcoxon	0.698028	0.714967	0.904208	0.583114	1	0.799407	1	0.704883	0.892409	0.925426	0.925426	0.698028	0.839225	0.925426	1	0.925426	0.883057	0.758351	0.946696	0.946696	0.892404	0.820148	0.818141	0.704897	1	0.967633	0.778804	0.935319	1	0.678306	0.924569	0.849811	1	0.818141	1	0.935319	0.738062	0.778804	0.913829	0.956845	0.946082	0.989332	0.714942	0.892409	0.946696	0.956853	0.849811	0.758351	0.797188
% difference	2.10745	1.94525	0.652112	0.128549	0.91433	2.14186	0.537818	0.55571	1.61569	2.06291	1.74674	1.66335	1.22923	2.17137	0.611883	0.89203	1.72862	2.38861	1.75867	1.47536	2.06302	2.01565	0.783941	0.308981	1.38937	2.02122	0.86865	0.848292	1.20446	0.277751	0.481871	0.688587	1.76928	2.71042	1.04053	1.76878	3.05424	2.05112	1.7833	1.33667	1.90227	1.27323	1.0662	0.924765	1.62964	1.23828	1.42752	0.752123	1.89826
Dice mean	0.817811	0.824994	0.840431	0.852396	0.781183	0.791483	0.579824	0.615186	0.805435	0.820766	0.839187	0.852504	0.807558	0.82261	0.819558	0.841943	0.826086	0.832862	0.776825	0.78585	0.798849	0.796221	0.796186	0.85107	0.83187	0.810678	0.832202	0.820968	0.790456	0.791532	0.848672	0.824973	0.87731	0.873351	0.828033	0.840454	0.833645	0.826744	0.81957	0.837356	0.791311	0.834001	0.800005	0.778398	0.761525	0.787721	0.812907	0.826868	0.793192
Dice stdev	0.177343	0.154135	0.14085	0.120145	0.17536	0.179129	0.254886	0.253351	0.161196	0.146955	0.132036	0.11903	0.178432	0.153701	0.163662	0.130047	0.145766	0.144287	0.166997	0.166602	0.190971	0.167232	0.169972	0.110834	0.144833	0.149905	0.137318	0.140709	0.183514	0.171834	0.128191	0.151556	0.0777087	0.0724701	0.109707	0.087137	0.13285	0.114599	0.149497	0.12493	0.140088	0.123175	0.142418	0.145049	0.215825	0.181514	0.180075	0.144203	0.21036
[truncated: 178 more columns]

## Sheet: volume_MRICloud_HCP
	Cortex
	superior frontal gyrus				superior frontal gyrus/pole				superior frontal gyrus/prefrontal cortex				middle frontal gyrus				middle frontal gyrus (dorsolateral prefrontal cortex)				inferior frontal gyrus/pars opercularis				inferior frontal gyrus/pars orbitalis				inferior frontal gyrus/pars triangularis				rectus gyrus				middle fronto-orbital gyrus				lateral fronto-orbital gyrus				postcentral gyrus				precentral gyrus
			adjacent white matter				adjacent white matter				adjacent white matter				adjacent white matter				adjacent white matter				adjacent white matter				adjacent white matter				adjacent white matter				adjacent white matter				adjacent white matter				adjacent white matter				adjacent white matter
	L	R	L	R	L	R	L	R	L	R	L	R	L	R	L	R	L	R	L	R	L	R	L	R	L	R	L	R	L	R	L	R	L	R	L	R	L	R	L	R	L	R	L	R	L	R	L	R	L
subj01a	10997	7654	7265	5826	2072	2913	206	429	9399	8320	6684	6623	9184	7832	5409	5033	13876	13373	3705	4543	3854	3373	1938	2304	4024	3211	2599	2487	3897	3921	3734	2854	4846	5118	1326	1868	3598	3731	1737	1400	4802	4212	2031	1673	9975	10810	8663	8166	12137
subj01b	11250	7735	7364	5866	2138	3000	220	383	9273	8101	6554	6613	9124	7824	5370	5108	14393	13471	3725	4536	4072	3387	1974	2299	4034	3198	2647	2376	3747	3835	3702	2869	4775	5115	1451	1861	3643	3767	1689	1359	4735	4348	2050	1642	10148	11140	8601	8002	12276
subj02a	13274	9424	8347	7626	2666	4534	266	622	11453	10090	9033	8769	10036	9333	6473	5837	15522	16136	3954	5675	4723	3994	2145	3029	3705	2923	2612	2000	3464	3102	3787	2476	5922	6625	1964	2826	4576	4692	2241	1979	5673	4574	2005	2009	10709	10671	9497	8461	14230
subj02b	13123	9450	8323	7442	2458	4139	276	567	11217	9880	8556	8501	9656	8925	6395	5910	14765	15654	4056	5495	4654	3896	2065	2950	3591	2864	2596	1958	3415	3122	3672	2514	5774	6638	1806	2671	4350	4680	2142	2035	5673	4518	2024	1965	10302	10070	9374	8261	13753
subj03a	11203	7765	6894	5709	2090	3327	229	288	9319	8062	6623	6668	8236	8885	4984	5999	12811	12801	3283	3799	3480	2693	1752	1823	3271	2013	2340	1397	3184	2875	3248	2382	4452	4813	1164	1701	3441	3321	1569	1375	4091	3968	1512	1524	9488	9044	7568	7076	11354
subj03b	11030	7552	6939	5706	2061	3189	235	266	9220	8103	6487	6758	8118	8596	5014	5793	12558	12577	3362	3812	3376	2691	1795	1833	3309	1844	2425	1465	3047	2788	3186	2356	4343	4715	1141	1683	3293	3147	1577	1349	4107	3883	1544	1419	9448	8969	7555	7030	11234
subj04a	10618	8101	6940	7003	2752	3803	335	591	10994	10376	8352	7572	10734	9749	6421	6404	16038	15134	4551	5003	5363	4361	2298	2797	3113	2702	2379	2108	3302	3616	3493	2569	6273	6266	1829	2684	4388	4344	2012	1917	4813	5003	2127	1997	10913	11008	8669	8010	13160
subj04b	10210	8420	6787	7025	2666	3946	323	553	11277	10274	8310	7498	10435	9311	6453	6252	16438	15101	4305	4880	5316	4341	2217	2915	2951	2668	2327	2057	3413	3486	3578	2530	6315	6174	1746	2569	4408	4308	1971	1826	4829	5129	2161	1978	11032	10932	8683	8127	12737
subj05a	10276	8175	7048	6967	2152	3789	206	560	9263	9322	6657	7659	7606	8112	4619	5472	12171	11973	3085	3812	4377	2803	2048	2346	3897	2507	2836	2152	3311	2892	3729	1610	4506	4549	1720	2206	3628	3375	1765	1335	3666	3806	1616	1634	8674	10430	7815	7995	12022
subj05b	10113	7979	7029	6851	2258	3828	246	542	9207	9045	6845	7775	7350	7348	4692	5304	12391	12304	3062	3669	4463	2681	2038	2413	3787	2574	2720	2164	3206	3074	3792	1573	4598	4564	1717	2085	3590	3375	1708	1328	3476	3795	1564	1543	8719	10192	7929	7982	11278
subj06a	10754	7707	6397	5723	2610	4137	257	532	10555	10322	7957	8495	10169	9261	6423	5990	14795	15489	4073	5009	3959	3391	1812	2325	3861	2924	2218	1995	3694	3146	3788	2362	5307	5653	1449	2226	4313	4125	1925	1681	4709	4739	1609	1673	12379	12932	11019	9705	12581
subj06b	10610	7513	6419	5849	2550	4035	283	561	10262	10240	7886	8386	10125	9246	6577	6035	14228	15095	4000	4741	4190	3364	1844	2306	3790	2914	2237	2012	3636	3179	3658	2329	5327	5547	1450	2146	4054	3970	1932	1586	4646	4739	1620	1624	12042	12701	10684	9611	12378
subj07a	9754	8154	5328	6732	2566	3462	211	433	9653	9102	7146	7615	9510	8750	5992	5711	14145	13719	3888	4202	4701	4089	2455	3181	3108	2347	2311	1969	3302	3171	3304	2242	5548	4980	1643	2121	4521	3813	2176	1626	4737	4540	1852	1649	9667	9528	7989	7277	13494
subj07b	9590	8009	5344	6814	2491	3480	231	401	9819	9003	7300	7724	9550	8764	5958	5744	14173	13560	3791	4179	4591	3983	2422	3328	3257	2450	2321	1984	3207	3218	3408	2328	5520	4797	1624	2104	4322	3771	2137	1567	4501	4531	1844	1632	9755	9574	8049	7194	13430
subj08a	9039	7780	6352	6190	2575	3808	172	479	9969	7934	7150	6640	7904	8745	5058	5471	12993	13288	4285	5001	3822	2302	1733	1716	3221	2529	2417	2010	2790	2599	2871	2161	5054	5029	1358	2082	4119	3792	1761	1422	3604	4447	1486	1535	9423	9465	8364	8015	12139
subj08b	9190	7530	6203	6149	2519	3795	205	539	9782	8188	7217	6931	7998	8435	5112	5586	12959	13131	4179	4951	3742	2231	1791	1641	3042	2418	2459	1943	2838	2645	3024	2219	4877	4961	1400	2151	4013	3819	1758	1502	3584	4137	1466	1606	9325	9284	8330	8200	11816
subj09a	10377	7045	6469	5600	2004	3425	209	489	9926	7183	6944	5427	9220	8953	5404	5269	12524	12584	3133	3935	3981	3311	1752	2229	2911	1993	1912	1446	3095	3621	3281	2357	4525	4494	1283	1619	3501	2929	1347	1251	3665	4005	1342	1259	8523	8859	7270	7009	10120
subj09b	10095	7003	6319	5582	2121	3502	202	462	10026	7337	6816	5412	8958	8509	5339	4998	12711	12696	3127	3969	3979	3445	1716	2397	2862	1950	1854	1483	3052	3598	3330	2415	4577	4504	1252	1675	3462	3060	1355	1302	3746	4070	1255	1294	8517	8785	7187	7090	10298
subj10a	9331	6952	6063	5669	2258	3198	212	429	9526	8239	6645	6386	8944	8283	5402	5491	12392	11662	3325	4086	3145	1985	1275	1217	2380	2159	1546	1545	3064	2592	2842	2010	5043	4855	1565	1652	3871	3295	1492	1154	3878	3540	1442	1107	8863	8806	7186	6863	11170
subj10b	9467	6866	6274	5555	2243	3141	207	407	9582	8167	6303	6324	8758	8078	5492	5411	12199	11534	3302	3961	3065	1941	1310	1287	2450	2166	1597	1521	3081	2470	2836	1963	4921	4531	1553	1652	3586	3066	1443	1129	3720	3386	1307	1167	8847	8572	7292	6905	11023
subj11a	13232	10279	8643	8702	2915	4981	310	770	13341	12119	9999	10095	12215	10817	7918	7425	18425	18931	5465	7023	5101	3761	2542	2763	4880	3914	3443	2776	4529	3968	4972	2951	6441	7588	1997	3046	4829	4492	2031	1770	5739	5489	2387	2167	13587	13024	11626	9990	15839
subj11b	14234	10349	9010	8490	2933	5002	305	785	13091	11938	9885	9935	11606	10585	7508	7296	18132	18374	5488	6677	5008	3649	2477	2779	4850	3791	3340	2746	4474	3856	4993	2870	6238	7615	1973	2973	4777	4548	2001	1788	5817	5556	2427	2194	13454	12462	11462	10029	15256
subj12a	10984	8274	6562	6476	2531	3411	188	483	9631	7368	6793	5965	9329	8596	5183	5208	14434	13149	3779	4122	3181	3174	1495	2067	3515	2762	2604	1847	3496	3488	3480	2631	5505	5178	1464	2015	3888	3471	1783	1342	4174	4466	1809	1672	10739	9949	8719	7991	11783
subj12b	11585	8222	6611	6392	2627	3552	219	479	10068	7382	6960	5949	9339	8962	5509	5415	14735	13767	3907	4314	3142	3055	1505	2015	3554	2736	2660	1902	3585	3462	3575	2657	5321	5152	1487	2111	3829	3367	1748	1299	4434	4604	1770	1728	10594	10244	9113	8006	11944
subj13a	10069	8346	6544	6241	2123	3350	221	344	9227	8250	6756	6751	8228	8122	5348	5506	12425	11506	3174	3723	3406	2666	1729	1740	3334	2373	2413	1602	3547	3341	3215	2983	4170	4103	1442	1732	3226	3005	1660	1255	4028	3535	1599	1480	8238	8211	7180	6853	12018
subj13b	9864	8404	6488	6220	2097	3327	236	372	9190	8348	6818	6785	7965	7957	5461	5478	11992	11299	3345	3775	3455	2668	1800	1726	3244	2332	2423	1596	3638	3422	3240	2984	4151	4048	1405	1669	3240	2959	1675	1242	4048	3602	1611	1509	8298	8424	7266	6910	12149
subj14a	12231	9505	8143	7678	2837	4458	306	595	11604	11229	8810	8154	9720	10071	6481	6810	16888	16438	4776	6053	4763	3528	2476	2700	4300	3725	2862	2412	3677	3146	4502	2587	5694	6345	1831	2738	4349	3680	2014	1652	4952	4896	2215	1984	11505	10647	10246	8211	15107
subj14b	12378	9690	8038	7853	2939	4604	329	595	12018	10969	8925	8117	10153	10261	6667	6948	17320	16733	4919	5911	4847	3638	2328	2667	4414	3646	2916	2437	3763	3256	4752	2568	5747	6483	1832	2902	4447	3942	2091	1661	5035	4997	2297	2052	11881	10857	10338	8284	15144
subj15a	9782	8404	6831	7233	2311	3410	247	525	11218	10530	7742	9025	13116	10508	8420	7322	13991	15244	4198	5319	3161	2418	1266	1946	4237	3294	2799	2252	3109	2815	2962	1757	5481	5707	1790	2575	3972	4103	1888	1615	4910	4886	2057	1846	12407	10642	11009	8053	13289
subj15b	9584	8205	6705	7030	2346	3495	237	541	11278	10631	7907	9193	12605	9949	8405	7347	14545	15742	4238	5566	3410	2705	1357	1984	4249	3374	2942	2270	3102	2768	3065	1934	5459	5839	1795	2628	4025	4000	1804	1580	4816	4875	2182	1927	12626	10593	11134	7850	13064
subj16a	10893	9004	7521	7755	2253	3734	200	429	9836	9076	7659	7890	11346	10320	7598	7173	12992	12463	3855	4071	3905	3133	1997	2741	3536	2519	2686	1837	2773	2301	3243	2080	5267	5371	1747	2161	4171	3970	1780	1641	5282	5819	2360	2220	11783	9708	10342	8386	13056
subj16b	10618	9203	7189	7508	2154	3488	198	339	10215	9409	7989	8026	10984	10139	7592	7273	13093	12418	4048	3979	3777	2899	2002	2604	3424	2537	2719	1896	2858	2447	3344	2005	5152	5222	1786	2042	4155	3956	1802	1483	5454	5473	2247	2327	11825	9807	10404	8390	13251
subj17a	11566	10472	6890	7545	2659	4303	267	454	11706	8923	8572	7174	13876	9440	9160	7164	16978	18884	4345	6626	3989	3526	1805	2336	4319	3499	2910	2365	3847	3254	3953	2849	5765	6385	1879	2936	4473	4288	2001	1752	5176	5319	2514	2196	13868	12084	11804	9931	14538
subj17b	11600	10191	6867	7356	2534	4195	263	462	11864	9234	8812	7176	13603	9357	9190	6995	17398	19122	4616	6768	4051	3645	1837	2348	4552	3511	2927	2258	3782	3466	3830	2894	5937	6545	1950	2907	4426	4366	2066	1883	5122	5298	2543	2212	13801	12114	12058	10037	14366
subj18a	9625	7413	6023	5417	2127	3423	205	408	10392	8735	6938	6550	9828	8073	5327	4437	14377	14181	3983	4605	5007	2788	2168	2207	3523	2478	2389	1782	3301	2601	3369	2054	5564	5374	1523	2110	3461	3482	1570	1302	4736	4453	2127	1808	12193	11338	9186	8816	12405
subj18b	9606	7644	5967	5496	2202	3433	195	372	10324	8759	6931	6606	9986	8203	5432	4629	14626	14297	4024	4760	5192	2732	2175	2153	3517	2432	2380	1749	3308	2576	3441	2022	5606	5323	1542	2110	3439	3381	1532	1293	4778	4469	2077	1772	12186	11354	9087	8645	12316
subj19a	11660	8426	7063	6626	2864	3896	335	441	10653	10076	7593	8234	9481	8990	5582	5288	14953	15009	4233	5134	4158	2883	1948	2064	3487	2680	2707	1958	3277	3606	2897	2988	5671	6155	1631	2083	4176	4400	1976	1628	4493	4630	1834	1549	11623	10250	8893	7351	14524
subj19b	11671	8102	7441	6486	2760	3869	338	422	10506	9784	7702	8294	9177	8542	5630	5262	14816	14914	4376	5220	4083	3141	1867	2070	3554	2587	2662	2026	3375	3806	3138	2991	5720	6090	1653	2053	4272	4164	1953	1651	4662	4723	1846	1631	11392	10238	9214	7549	14770
subj20a	8960	6784	6160	5484	2132	3147	210	284	9166	8641	6935	7361	9623	8444	5811	5648	12662	11898	3452	4421	3618	2919	1721	2320	2910	2455	2135	1733	3002	2559	3257	2164	4068	4298	1318	1829	3659	3588	1754	1505	3904	4146	1485	1626	10376	9765	8730	7624	9783
subj20b	9010	6592	6010	5390	2349	3273	211	286	9245	8958	7016	7370	9624	8651	5746	5654	12719	11984	3681	4511	3490	2830	1576	2309	2915	2549	2170	1771	3048	2609	3388	2211	4083	4430	1313	1794	3771	3842	1765	1451	3968	4216	1459	1556	10210	9658	8701	7596	9781
subj21a	9831	6724	6232	5437	2396	3492	235	392	8700	8053	6471	6952	6531	6603	3899	4709	12869	11782	3493	3625	4681	2861	2124	2206	3149	2686	2246	1869	2345	2579	3000	1735	4634	4514	1450	1868	3544	3484	1546	1412	3733	3611	1579	1309	9641	9864	8129	8234	9717
subj21b	9708	6505	6195	5431	2434	3490	261	373	9064	8365	6539	6923	6484	6390	3816	4612	12841	11775	3452	3533	4607	2783	2232	2079	3141	2728	2232	1771	2415	2696	3105	1838	4593	4581	1518	1824	3765	3588	1518	1383	3753	3526	1576	1386	9313	9871	8265	8217	9277
subj22a	8550	7005	5355	5773	1899	3088	195	385	9965	8751	6931	7107	8735	7862	4854	4371	12560	11785	3341	4362	3449	2987	1731	2573	3372	2353	2337	1732	3119	3866	3189	2873	4430	4940	1461	1881	3530	3444	1570	1561	4608	4403	1801	1816	11379	9917	9494	8002	12508
subj22b	8417	7007	5274	5528	2013	3280	223	430	9961	8931	6875	7264	8548	7557	4775	4342	12781	12281	3343	4499	3536	2925	1717	2436	3443	2323	2373	1835	3029	3773	3103	2777	4402	4978	1525	1944	3508	3501	1559	1504	4483	4305	1684	1739	11214	10122	9504	8371	12788
subj23a	11900	9468	8425	7940	3354	4464	389	644	13687	11743	9385	9915	12062	12264	8019	8596	19053	16769	5344	5321	5307	4002	2521	3324	3558	2856	2844	2051	3997	3806	4392	2541	7757	6654	2221	2588	4952	4611	2085	1804	5181	5344	1857	2047	14152	12659	11824	9824	15888
subj23b	12049	9314	8526	7792	3576	4443	376	668	13393	11412	9417	9953	11760	12083	8152	8235	18886	17286	5445	5531	4959	3868	2518	3271	3648	2972	2780	2122	4089	3807	4522	2571	7654	6615	2010	2447	4772	4588	2003	1786	5265	5252	1817	2018	14213	12490	11747	9749	15790
subj24a	11168	9867	7125	8157	2246	3319	211	439	10861	10063	8249	8337	10085	9585	6622	6606	15399	13968	4725	4763	4372	3485	1788	2915	3052	2132	2069	1696	2886	3501	2999	2301	6473	5595	1740	2036	4116	3596	1787	1405	4301	4316	1711	1576	13318	11604	10779	9328	13298
subj24b	11279	10270	6903	7958	2202	3404	201	425	10886	9907	8360	8354	10177	9827	6619	6535	15479	14150	4830	4700	4555	3403	1808	2947	2894	2219	2151	1742	2895	3599	2991	2224	6601	5726	1704	2037	4119	3468	1779	1355	4324	4261	1765	1669	12979	11937	10678	9329	13266
subj25a	11135	8430	7626	6997	2382	3558	277	460	11207	9519	8970	8408	9496	9133	5188	6454	15509	15012	4021	4747	5038	3054	2522	2005	4125	2683	2564	1983	3459	3615	4218	2808	5139	5659	1818	2299	4258	4329	1939	1746	4427	4266	1897	1896	10177	10525	8595	8386	12836
subj25b	11155	8476	7455	6834	2574	3639	275	504	11312	9602	8987	8486	9845	9249	5109	6238	15540	14940	3965	4823	4875	3021	2509	1988	4142	2698	2736	2014	3668	3678	4147	2654	5206	5759	1791	2350	4273	4180	1981	1722	4306	4283	1920	1858	10104	10689	8642	8248	12490
subj26a	9215	6520	5725	5086	1894	3103	165	416	8987	8668	6860	7404	8182	8653	4837	5391	13273	12521	4298	4575	3814	3222	1679	2245	2933	2733	2381	2020	2694	2770	3027	2062	4398	4327	1385	1934	3916	3430	1931	1471	4173	4141	1788	1459	9994	10643	8891	8668	10964
subj26b	9121	6559	5563	4778	1944	3149	164	437	9105	8861	6876	7464	8388	8854	4836	5474	13179	12522	4150	4445	3907	3308	1769	2226	2926	2767	2433	1960	2681	3103	3126	2065	4304	4378	1358	1875	4078	3505	1733	1624	4229	4066	1802	1446	10032	10777	8810	8392	11312
subj27a	10337	6991	6343	6407	2494	3338	189	444	10268	9472	8163	7492	8032	8014	5172	4624	15547	15936	3913	4964	3756	2656	1735	1403	3140	2441	2104	2041	3165	3434	3293	2588	4902	5466	1401	1998	3663	3903	1695	1475	4267	4145	1771	1511	9408	9369	8172	7646	12358
subj27b	10510	6978	6378	6155	2352	3316	190	431	10667	9260	7970	7452	8106	8103	5223	4790	14873	15635	3839	4954	3811	2864	1778	1376	3333	2439	2094	2023	3338	3415	3280	2568	4904	5421	1452	2062	3628	3879	1611	1414	4371	4135	1741	1460	9416	9432	8330	7540	12294
subj28a	12185	8764	7792	7512	2238	3733	203	514	10810	9860	7978	8961	9186	9054	6279	5827	14614	14115	3950	4864	4121	3482	2088	2589	3207	3145	2291	2313	3377	2720	3171	2169	5459	6170	1589	2367	4129	4190	1811	1570	4512	4269	2015	1723	11992	12171	10502	9580	13762
subj28b	12543	9223	7769	7479	2353	3850	206	509	10828	9926	7884	9002	9607	9049	6201	5637	14652	14206	3957	4834	4133	3527	2112	2544	3201	3066	2413	2347	3603	2794	3198	2158	5537	6102	1620	2436	4116	4086	1789	1568	4568	4288	2074	1721	12268	12460	10549	9489	13810
subj29a	11916	9747	7231	7701	2315	4071	278	557	9942	10219	7271	8703	10975	10700	7261	7372	13660	13970	3806	4588	4210	3256	2083	2280	3181	2215	2323	1622	3723	4064	3814	2778	6092	6069	1956	2497	3756	4304	1656	1574	5126	4818	2021	1865	10055	10427	8940	8502	14802
subj29b	12161	9885	7302	7941	2264	4075	262	606	10189	10199	7368	8653	11338	10711	7276	7423	13467	13951	3795	4816	4179	3203	1977	2335	3214	2222	2214	1629	3795	4006	3839	2894	6153	6114	1887	2449	3870	4297	1666	1548	5072	4827	1954	1878	10217	10574	8938	8518	14887
subj30a	12234	9481	7042	7197	2675	3353	210	376	11177	8460	8121	6865	9009	7525	4763	5173	14101	14535	4249	4408	3885	3256	1846	2241	3326	2680	2521	2235	3391	3451	3693	2509	5311	5614	1559	2147	4349	3356	1782	1443	4033	4304	1645	1615	9264	9804	8578	8310	11263
subj30b	12060	9214	7048	6948	2720	3330	228	339	10980	8443	8192	6910	8980	7553	4675	4900	14498	14594	4028	4131	3752	3316	1789	2377	3379	2703	2455	2185	3373	3323	3714	2547	5466	5454	1606	2101	4319	3391	1864	1444	3924	4200	1636	1624	9654	9788	8129	7909	11873
subj31a	10703	8578	6570	6500	1841	2909	187	377	9537	9673	6465	6800	9300	8494	6131	5846	13906	12782	3693	4096	2857	2799	1352	1866	3150	2824	2245	1969	2928	2722	2708	2009	5292	5427	1448	2150	3600	3343	1520	1368	5022	4560	1919	1611	10142	10220	8945	8156	12499
subj31b	10759	8400	6602	6197	1905	2954	177	394	9404	9359	6330	6880	9135	8569	6261	5988	13739	12562	3714	4189	2832	2789	1341	1880	3226	2825	2323	2055	2836	2616	2751	1925	5396	5372	1369	2024	3769	3314	1495	1345	4855	4453	1979	1643	10076	10210	9099	7902	12322
subj32a	9594	8809	6325	7764	2630	4425	228	571	11731	10407	8566	8787	11065	10023	7501	7480	16086	14250	4610	5064	3700	3531	1402	2361	3539	2558	2429	1870	3361	3819	3187	2921	6756	6114	1999	2339	4469	3597	2266	1584	4487	4368	1985	1602	11745	10998	9811	9213	14219
subj32b	9653	9149	6481	7781	2634	4304	235	574	11609	10352	8397	8737	10988	9782	7670	7104	15635	14074	4541	5058	3844	3464	1400	2365	3509	2603	2270	1813	3486	3889	3364	2957	7006	6300	1917	2421	4459	3644	2246	1505	4444	4340	2011	1587	11871	11044	9842	9238	14151
subj33a	12475	8855	7360	7160	3259	5391	386	686	13751	13491	10278	10827	15029	14799	8653	9791	19299	20796	5991	7539	5728	2854	2680	1975	4471	3730	2948	2418	3941	4618	4543	3656	7004	7566	1707	2898	4396	4838	2127	1821	5809	5402	2423	1949	13774	14011	10770	10809	15617
subj33b	12428	8830	7053	6972	3538	5524	368	723	13348	12591	10105	10316	14517	14411	8312	9376	19813	21087	5880	7632	5584	3171	2760	2012	4632	3771	3074	2339	4007	4535	4663	3595	7030	7556	1747	2949	4701	4946	2236	1807	5727	5299	2328	2048	13551	14988	10655	11811	15874
subj34a	9915	8018	6835	6425	2082	3899	216	563	9780	10317	7282	8073	9765	8727	6197	5780	13770	13844	3830	4825	3321	3730	1544	3026	3923	2824	2860	2218	3090	3712	3228	2689	5231	5519	1617	2374	4145	4016	1737	1549	5672	5827	2608	2330	11034	10667	9234	9363	13664
subj34b	9603	7993	6377	6618	2028	3795	227	570	10595	10150	7453	8449	9333	8534	6438	5900	13317	13921	3921	4944	3574	3596	1653	3022	4103	2976	2987	2213	3072	3773	3283	2600	5097	5682	1577	2243	4039	4110	1678	1598	5692	5761	2563	2371	10590	10928	9260	9295	13199
subj35a	9452	6886	6234	5473	2588	3385	145	434	9788	7771	7396	6791	6803	8077	4743	5245	13388	13920	3865	4681	3736	3137	1747	2235	2844	2305	2354	1800	2766	2622	2948	1975	4675	5561	1381	2494	3684	3427	1650	1371	3648	3996	1677	1662	9986	9936	8404	7924	11703
subj35b	9689	7055	6158	5358	2575	3387	166	448	9549	7871	7211	6609	6956	7698	4862	5090	13570	13653	3894	4721	3724	3086	1754	2174	2842	2436	2144	1865	2751	2722	2894	1926	4514	5811	1355	2391	3474	3387	1672	1389	3695	3957	1591	1598	9836	10138	8235	7585	11727
subj36a	9809	8203	6678	6897	2219	3274	196	528	10881	8577	7896	8037	9734	8195	6314	5807	13791	14662	4048	5226	3897	3109	1772	2036	4005	3245	2745	2043	2923	4106	3133	2897	6309	7176	2138	2925	4177	3880	1658	1368	4018	4408	1646	1638	10710	11112	8961	8624	12749
subj36b	9755	8189	6697	6718	2211	3180	230	524	10644	8703	8092	8097	9483	8149	6343	5901	13988	14807	4107	5326	4044	3073	1897	2062	3999	3163	2731	2010	2968	4009	3324	2865	6537	6962	2238	2981	4383	3933	1713	1416	4091	4317	1696	1640	10671	11251	9031	8712	12510
subj37a	11542	9437	8191	8423	3154	5494	311	719	13523	11008	10254	10288	13115	11276	8678	7501	18157	18251	4622	6320	5227	3603	2770	2821	3357	3102	2214	1824	3719	3665	4184	2892	6780	7277	1892	2760	4849	4650	2252	1784	5875	5289	2172	1863	13694	14280	11789	11242	15471
subj37b	11223	9178	7943	8341	3114	5520	329	775	13636	11043	10157	10050	13306	11481	8609	7589	18098	18226	4943	6273	5320	3533	2623	2807	3331	3045	2148	1907	3836	3697	4197	2853	6995	7171	1935	2730	5013	4675	2229	1809	5765	5481	2113	1879	14098	14435	11598	11163	15609
subj38a	11921	8899	7410	7575	2615	4250	273	563	11796	10757	9195	9452	10903	10383	7076	7590	15394	15540	4350	5161	4190	2685	2253	1684	3793	2710	2565	2252	3285	3564	3452	2349	6637	6601	1819	2582	4805	4576	2268	1783	4697	4667	2040	1750	10734	11142	9159	8386	13707
subj38b	11763	8709	7462	7490	2520	4072	257	564	11305	10903	9063	9474	10871	10222	7121	7342	14914	15366	4302	5220	4078	2738	2376	1675	3765	2728	2497	2313	3200	3460	3399	2408	6729	6643	1859	2611	4690	4422	2247	1721	4808	4627	1989	1755	10450	10969	9036	8174	13708
subj39a	11187	8603	7804	7169	2847	3822	309	440	12791	10049	8883	7944	10060	10473	6192	7356	17470	15338	5390	5358	3441	3116	1808	2071	3823	2913	2906	2102	3209	3749	3377	2893	6517	5832	2016	2518	4312	3588	2068	1585	4810	4477	2078	1778	13301	12553	10297	9512	15017
subj39b	11129	8544	7501	7171	2838	3835	295	396	12747	9771	8659	8032	9807	10469	6134	7311	17007	15015	5223	4991	3355	3136	1771	2144	3637	2871	2828	2077	3273	3777	3302	2746	6683	5805	1896	2387	4221	3589	2040	1509	4816	4415	2098	1765	13369	12711	10614	9511	14738
subj40a	11097	10344	7672	8851	2729	3937	332	576	13507	11022	9893	8843	10228	9327	6850	6327	16838	16628	4982	5451	4913	4462	2594	3151	4823	3258	2747	2363	4401	3327	4423	2275	7223	6268	1710	2338	4695	4215	2169	1641	5595	5253	2425	2255	13008	12143	10734	9821	15624
subj40b	11448	9838	7754	8510	2862	4088	289	564	13645	10737	10113	8642	10190	9781	6702	6656	17008	17219	4901	5812	4984	4456	2420	3186	4606	3314	2808	2356	4267	3426	4425	2301	7327	6435	1883	2362	4984	4355	2311	1707	5534	5442	2625	2207	13600	12308	11000	10069	15784
subj41a	12626	10182	7981	7955	2786	4404	296	539	12048	10804	8409	8339	9886	10037	6659	6820	16832	15446	4970	5309	4722	3983	2274	2791	4506	3684	2916	2264	3754	3327	4232	2763	6445	6531	1929	2521	4461	4267	1910	1660	5204	5357	2175	1935	10781	11076	9457	8349	14831
subj41b	12676	10035	8040	8077	2717	4364	292	542	12118	10878	8330	8346	10260	10093	6736	6945	17119	15839	5047	5367	4802	3871	2329	2804	4393	3634	3180	2431	3756	3343	4298	2826	6505	6381	2058	2701	4458	4316	1951	1775	5158	5221	2173	1990	10999	10963	9367	8685	14927
subj42a	8875	7834	5731	6379	2219	3472	235	410	8815	8996	6492	7185	8716	9009	5454	5508	12291	11592	3767	3299	3063	2619	1486	1558	3193	2690	2056	1883	2598	3114	2513	2401	5328	4642	1717	1922	4038	3000	1561	1210	3631	3155	1297	1035	10152	9418	7506	7280	10926
subj42b	8959	7830	5750	6503	2199	3279	231	424	8659	9063	6324	7295	8534	8676	5538	5707	12134	11415	3643	3159	3079	2591	1563	1649	2978	2695	2079	1934	2573	3034	2584	2370	5346	4475	1577	1953	3541	2966	1603	1110	3519	3110	1255	950	9944	9251	7654	7384	10883
subj43a	11272	8590	7121	6625	2487	4113	251	620	10599	9367	7761	8053	11302	10981	7453	7338	14372	15454	4224	5482	4940	3409	2562	2727	3471	2733	2626	1980	3614	4656	3219	3326	6265	6381	2261	2672	4391	4181	2157	1653	4404	4317	1640	1780	10921	10929	9205	8777	15629
subj43b	11810	8704	7256	6697	2480	4269	231	584	10720	9137	7728	7944	11326	10496	7482	7389	13919	15451	4182	5641	4713	3435	2485	2777	3717	2743	2654	2033	3547	4609	3315	3285	6162	6424	2127	2628	4531	4163	2087	1669	4595	4320	1649	1804	10837	10947	9158	8690	15704
subj44a	10364	8703	6102	6879	2047	3049	231	476	9696	8309	6409	6375	9546	8448	5988	5572	12936	13097	3292	4221	2977	2874	1434	1961	3134	2385	2122	1658	2971	2464	3099	2135	5235	5270	1848	2260	4137	3567	1950	1375	4898	4357	1806	1650	10540	10722	9355	8740	12633
subj44b	10423	8894	6213	6797	2147	3026	194	419	9669	8533	6508	6345	9430	8248	5897	5479	12756	13242	3108	4033	3067	2883	1394	1933	3145	2311	2060	1657	2875	2453	2992	2041	5183	5148	1860	2313	4150	3578	1865	1373	4805	4296	1802	1583	10628	11019	9301	8744	13095
subj45a	11540	8326	8319	7254	2574	3603	263	507	11484	11166	8440	9371	10164	8993	6005	6123	16603	16517	5394	5292	4387	3468	2604	2016	3570	3220	2485	2203	3326	3060	3045	1783	5492	5943	1693	2510	4173	3923	1515	1604	4417	4652	1945	1862	12588	11432	10876	9098	12775
subj45b	11517	8334	8314	7318	2597	3409	230	469	11442	10948	8433	9158	10016	8840	5907	5771	16593	16516	5182	5355	4297	3521	2486	2212	3456	3169	2488	2201	3310	3195	3027	1818	5521	5827	1790	2599	4265	3938	1497	1600	4309	4709	1866	1958	12761	11353	11227	9050	12888
Wilcoxon	0.977467	0.881325	0.830666	0.7359	0.980685	0.990342	0.716462	0.701474	0.916867	0.974379	0.983904	0.951739	0.891427	0.619691	0.872417	0.85348	0.987188	0.993594	0.935682	1	0.983904	1	0.964599	0.855921	1	0.922855	0.897265	0.855918	0.919652	0.87178	0.619691	0.887695	0.945314	0.993561	0.951738	0.890883	0.836962	0.980685	0.814965	0.808706	1	0.762181	0.922855	0.935682	0.936005	0.910498	0.951739	0.855919	0.891427
%_difference	1.76683	1.90024	1.75737	1.97095	3.30025	2.41364	6.5904	5.56687	1.80842	1.89301	1.72031	1.28255	2.16396	2.4845	1.60263	2.39114	1.85134	1.48893	2.4293	2.63107	2.66905	2.78303	3.11667	2.42132	2.43877	2.06466	2.75792	2.44057	2.24387	2.70282	2.42509	2.33343	1.68527	1.76487	3.37242	2.93632	2.77968	2.13379	2.45754	3.08443	1.93679	1.77952	2.57306	2.90121	1.54428	1.65884	1.38735	1.6242	1.69565
mean_Dice	0.824794	0.808037	0.842934	0.838448	0.798262	0.805359	0.519367	0.551833	0.801534	0.803239	0.830617	0.841891	0.824403	0.811675	0.823065	0.823529	0.834236	0.834317	0.750899	0.750115	0.808603	0.774885	0.794767	0.829381	0.817426	0.794596	0.820971	0.811591	0.80138	0.802323	0.853877	0.821799	0.824779	0.801739	0.70188	0.70612	0.76334	0.751349	0.730574	0.679991	0.787268	0.786596	0.721553	0.708212	0.762693	0.76391	0.827787	0.809451	0.800819
stdev_Dice	0.078575	0.0888959	0.0727993	0.0729185	0.0890978	0.089512	0.193531	0.193058	0.0950473	0.0911124	0.085109	0.0799479	0.0822755	0.0914552	0.0835189	0.0872566	0.0734904	0.0838002	0.117626	0.131242	0.0827844	0.102719	0.0898324	0.085373	0.0759515	0.110982	0.0794676	0.092845	0.0804722	0.0971101	0.0622259	0.095071	0.0899157	0.115511	0.150381	0.162606	0.107745	0.133467	0.13209	0.177762	0.0894857	0.113864	0.129622	0.148504	0.102283	0.104348	0.0741941	0.0868475	0.0833552
[truncated: 178 more columns]

## Sheet: volume_FreeSurfer_Kirby21
	superior frontal gyrus		middle frontal gyrus		opercular part of the inferior frontal gyrus		orbital part of the inferior frontal gyrus		triangular part of the inferior frontal gyrus		straight gyrus, gyrus rectus		orbital gyri		postcentral gyrus		precentral gyrus		superior parietal lobule		supramarginal gyrus		angular gyrus		precuneus		cuneus		lateral occipito-temporal gyrus (fusiform gyrus)		superior occipital gyrus		middle occipital gyrus		inferior occipital gyrus and sulcus		occipital pole		lingual gyrus, ligual part of the medial occipito-temporal gyrus		lateral aspect of the superior temporal gyrus		planum temporale or temporal plane of the superior temporal gyrus		middle temporal gyrus		anterior transverse temporal gyrus (of heschl)		temporal pole
	L	R	L	R	L	R	L	R	L	R	L	R	L	R	L	R	L	R	L	R	L	R	L	R	L	R	L	R	L	R	L	R	L	R	L	R	L	R	L	R	L	R	L	R	L	R	L	R	L
subj01_a	19087	17394	10990	11801	4560	4642	825	1051	3593	3182	2376	2012	6467	7276	3070	3434	6455	5526	5203	3933	6807	5929	5375	6646	5509	5356	3041	3083	4739	4816	3009	2435	4399	5302	3648	3143	3469	5595	6479	5997	5262	4643	1740	1488	8270	10118	1254	727	7153
subj01_b	18828	16870	10580	11410	4440	4297	664	820	3731	3152	3036	2082	7214	7520	3161	3213	6683	5352	5419	3833	6803	6370	5448	6583	5321	5548	3055	3048	4814	4810	2998	2530	4570	5273	4124	3594	3213	5712	6386	6178	5166	4467	1681	1497	8714	9933	1221	747	7022
subj02_a	16319	16822	8461	8419	3328	3363	814	975	2918	3035	2582	2186	6251	6925	4748	3649	6149	6043	5237	4449	6971	5713	5464	6507	6154	4538	2805	3041	5536	5223	2367	3266	4254	4720	4332	2754	3714	5593	4352	4949	6360	4684	2606	1634	7911	7535	1193	956	6157
subj02_b	15836	16778	8584	8493	3407	3355	1244	933	2617	2699	2564	1681	6103	6935	4615	3720	6469	6281	5063	4524	6777	5615	5514	7272	6348	4363	2863	3011	5466	5344	2700	2997	3989	4766	4052	2644	3877	5699	4281	4829	6640	4786	2423	1709	7619	7928	1184	921	5906
subj03_a	15378	13891	8946	7233	3581	2704	1070	1087	3593	3080	2567	1554	6043	5697	3655	3723	5926	6640	3727	3363	7714	5873	4637	7425	5557	5101	3058	2621	5904	5811	2420	3100	4668	5445	2866	2563	3579	4255	4679	4302	5702	5508	1661	1502	8334	9191	1278	939	6161
subj03_b	15729	14647	8607	7758	3740	2336	1123	829	3392	3119	2694	1609	5905	5336	3478	3819	6143	6613	4019	3186	7696	6124	4911	7673	5342	5146	3358	2863	6124	6132	2427	3240	4686	5236	2864	2518	3702	4808	4781	4315	6102	5077	1829	1404	8669	9421	1193	857	5737
subj04_a	19923	19767	12069	10294	4223	3780	1065	1181	3637	3294	2943	2066	6821	8566	4634	4888	6669	6994	5928	4859	8321	6710	6306	7483	6688	6888	3239	2847	5185	4671	3071	3854	4938	7277	3652	3045	3425	5583	6442	5292	6796	5386	2009	1781	8409	9284	1167	1001	5393
subj04_b	20606	19672	12111	9158	4107	3695	1139	1174	3773	3352	2817	2179	7373	8741	4890	4761	6601	6887	6164	5357	8100	7002	6226	8292	6808	7079	3162	2933	5099	4956	3337	4086	5122	7134	3693	3006	3694	5529	6569	5378	6547	5297	2183	1939	9348	9730	1152	1067	5553
subj05_a	17238	16387	8270	10665	3098	2734	850	966	2393	2694	2918	1492	5976	6064	4101	3376	5647	6248	4592	3489	6733	5870	6004	5954	5922	5372	2872	2499	3865	4105	2828	3098	4945	7962	1987	2645	2659	3673	3712	4002	6947	4590	1373	1365	9218	9058	943	704	6585
subj05_b	17187	17295	8747	10673	3215	2661	735	801	2505	2641	2870	1636	6455	5890	3906	3588	5759	6138	4255	3592	6728	5790	6297	5773	5603	5152	2948	2456	3847	3955	3074	3110	4642	7200	1824	2854	2711	3972	3849	3588	7080	5089	1266	1391	9304	9143	967	633	6133
subj06_a	17889	18037	11229	8962	3526	3307	639	548	2407	2856	2405	1609	6297	6239	2762	2891	6529	6802	5692	3835	7195	8157	4876	6759	6044	5370	3386	3082	3783	4599	3562	3726	4854	4741	3757	1801	3346	5313	5387	5444	5495	5121	2120	1610	9198	9595	993	842	5844
subj06_b	18795	18016	11443	9141	3693	3005	795	725	2511	2359	2581	1778	6023	6305	2945	3084	6621	7124	5589	4114	7200	9124	4755	6435	5928	5484	2908	2972	3582	4407	3561	3623	4732	4969	3840	2763	3506	5417	4875	5215	5393	5073	2241	1615	9027	9430	885	785	6148
subj07_a	13276	13750	7868	6065	2931	2535	770	663	2541	3214	2192	1458	6345	6369	3328	3035	4622	4644	5863	4476	5643	6379	4800	4690	5575	4645	2074	1956	5110	5001	2018	2777	3974	4025	2435	1927	2963	3724	4607	3932	5417	4494	1234	1336	6874	8457	707	774	5020
subj07_b	15090	14917	8371	7802	2958	2758	660	648	2434	2884	2371	1403	6639	6400	3317	3227	5245	5364	6127	4830	6394	6863	5222	5113	5510	5537	2088	2155	5385	5141	1995	2650	4291	4911	2423	2157	2928	3579	4308	3746	5416	4684	1531	1346	7353	8468	989	901	4583
subj08_a	14178	13369	7776	8137	2815	2750	792	517	2158	1912	1951	1490	4736	5359	3174	2974	5375	5187	4110	4386	5207	4983	4310	5930	4163	4978	2658	2396	3448	3438	2430	2120	3957	3662	3114	2617	3145	4739	4889	4608	4916	4201	1489	1053	5957	6960	1433	707	5121
subj08_b	14171	12919	7428	7886	2836	2694	615	549	1884	1834	1954	1487	4845	5643	3086	2825	5441	5158	4161	4298	5099	5232	4442	5373	4217	4810	2696	2498	3597	3600	2438	2236	3958	3930	3239	2579	3057	4551	5097	4465	4961	4147	1464	1137	6034	6774	1348	706	5674
subj09_a	18082	17394	10482	10691	4236	4155	890	1003	2948	3028	2450	1726	6113	6220	4223	3412	6463	6534	5793	5666	6447	5963	5617	9078	6748	6163	2386	2732	6040	5538	2708	3311	5373	5062	3253	2745	3954	4756	5227	4650	7271	5921	2087	1625	8667	10123	1135	955	5933
subj09_b	19116	16741	10250	11151	4572	4318	883	923	2927	2952	2524	1847	6059	6858	4364	3675	6425	6997	5987	5678	6553	5869	5833	9300	7057	6383	2356	2899	6377	5458	2719	3577	5643	5422	3248	2822	4187	5080	5316	4886	7379	6014	2357	1734	9190	10924	1215	929	6142
subj10_a	16316	15401	8963	8192	3046	2725	885	942	2461	2066	2450	1752	7109	5875	3414	3647	6658	6124	5548	3881	6711	5520	5288	5302	6854	5813	2094	2959	4863	3890	2545	3578	3600	4483	2514	1992	2946	4150	4540	5192	5351	4489	1599	1078	7201	7806	909	630	5837
subj10_b	16373	15738	9065	8496	2821	2692	1205	855	2761	2395	2360	1673	6634	6392	3432	3604	6635	6106	5885	4200	6775	5847	5139	4896	6347	5737	2083	3265	5100	3877	2475	3468	3827	4442	2430	2241	3039	4233	4671	5280	5123	4494	1562	1196	7452	8006	949	562	5617
subj11_a	12550	12550	8226	6466	2675	2015	623	645	1870	1952	2082	1382	5338	5678	3494	2715	4069	4149	5433	4250	5666	5277	5718	4960	4826	4748	2759	3005	4881	4065	2500	3411	4144	4347	2818	2544	3317	5193	2906	4669	6405	4923	1602	1092	6567	6582	917	558	5256
subj11_b	12548	12556	8270	6879	2434	2144	681	750	1970	1824	2259	1440	5467	5440	3659	3219	4181	4473	5497	4600	5536	5652	6028	4499	5335	4662	3198	3086	4971	3904	2273	3256	3990	4071	2789	2623	3389	5693	3113	4467	6236	5122	1675	1005	6256	6798	1016	558	5292
subj12_a	11590	11855	6060	5037	2098	1799	545	720	1728	1390	1950	1129	3989	4393	2273	2024	4341	4305	3587	2938	3661	4431	3708	5207	3876	4037	1452	1708	3061	3515	2014	2124	3795	3081	1794	1481	2706	3444	3089	3723	3564	3534	919	912	6064	5895	691	613	5087
subj12_b	10893	11474	5732	5367	2095	1902	476	644	1698	1225	1847	1174	4447	4652	2264	2117	4135	4156	3397	2697	3680	3748	3777	5023	3544	3831	1552	1759	3176	3648	1791	1975	3185	3236	1784	1822	2722	3278	2995	3864	3653	3697	957	993	6656	6295	586	540	4774
subj13_a	17860	14698	11424	11419	3424	3429	950	1211	2191	2350	2533	1630	6306	6093	3631	3704	5950	6382	5861	4211	5143	6741	6306	5988	6150	6164	2856	3049	5041	5546	3103	3374	4914	5249	3361	2542	3839	4761	5262	6012	5982	4755	1840	1880	9809	11384	1184	951	6617
subj13_b	17896	15032	11707	12494	3483	3076	1130	942	2088	2348	1960	1545	6316	6357	3670	3449	5773	6039	5833	4264	5565	6172	6153	6299	6116	6227	2869	2835	5140	5351	2917	3168	4456	5357	3433	2771	3631	4608	4983	5701	5749	4628	1942	1864	9775	10887	1287	878	6005
subj14_a	15343	15100	8593	8273	2920	2205	671	732	2194	2222	2408	1353	5459	5703	3857	3072	5939	6077	4869	4115	6985	5812	4891	5445	4832	4092	3481	3527	3784	4705	3307	3036	4420	4833	2136	2090	3536	5513	4571	4657	5826	5616	2488	1564	7101	7811	962	842	5650
subj14_b	15122	14454	8579	9182	2815	2399	492	737	2381	2239	2169	1515	5650	5982	3857	2941	6182	6273	4983	3712	7380	5807	5549	5202	4828	4375	3647	3496	3567	4702	3517	3653	3985	5339	2564	2402	3608	5295	4582	4877	5726	5956	2465	1601	7025	8224	1052	801	5217
subj15_a	18061	15256	7967	7146	3318	3950	675	981	2923	3073	2357	1908	6980	7437	5133	3476	6036	7503	4342	4339	7639	7466	5725	8166	5552	5430	2722	2785	5347	5241	2550	2561	4354	4872	3207	2951	3070	5016	4911	4688	6096	5195	1868	1678	9941	9319	1334	812	5553
subj15_b	17584	15513	7907	7070	3426	3822	547	1119	2932	2932	2839	2062	7070	7815	5493	3738	6537	7093	4415	4004	7325	7494	6040	7576	5631	5283	2785	2664	4941	4956	2430	2573	4557	5045	2901	2944	2856	4775	4825	4490	6272	5479	1920	1539	8792	8749	1318	737	6602
subj16_a	15504	15160	8485	8259	3948	3467	634	610	2403	1904	2131	1268	5463	5835	2454	2662	5893	5854	5121	4557	6375	4489	4775	5603	5160	4670	2839	3336	3707	3958	2161	2560	4847	4297	2165	2258	3140	4787	6614	5185	5885	5198	1528	1263	7746	8317	1088	746	5470
subj16_b	13903	13646	8852	8137	3288	3023	842	1125	2198	2670	1862	1527	5571	5805	3357	2763	5530	5244	5528	5173	6727	6979	3971	5531	5737	5311	2781	3016	5027	4777	2180	2576	3771	3865	2084	1873	3143	5786	6451	5095	5496	4920	2071	1704	8077	7740	749	639	5833
subj17_a	15804	15429	9159	8364	3576	2398	447	1297	2192	3159	2472	1489	6796	6738	3675	2684	6077	5776	4755	3948	6307	5614	5356	4360	4900	5227	2623	2545	3908	4310	2445	2853	4138	4801	2902	1907	3957	5207	5930	5863	6196	6366	1964	1514	6331	7797	1130	725	5864
subj17_b	15562	15920	8695	8278	3491	2400	788	1115	2243	2696	1967	1542	6730	6402	3430	2727	6235	5978	4696	3612	5659	5848	4872	4400	4949	5494	2716	2684	3731	4149	2429	2791	3693	4777	2998	2157	4067	5416	5666	6117	5374	6430	1867	1638	6001	7498	1197	705	6298
subj18_a	17164	15787	10582	10127	4284	3791	996	1036	2487	2736	2730	2089	7118	8142	4172	3517	6822	7415	5259	5377	8157	7572	5465	7290	4709	6557	3948	3383	5588	5077	3473	3928	6875	6491	3593	3831	3487	6006	6099	5608	7823	6646	1593	1813	10275	10245	1232	900	5250
subj18_b	18519	16068	9682	11077	4195	3603	880	987	2556	2733	2701	1938	7103	8066	4014	3395	6927	7265	5257	5182	7705	7246	6306	7467	5714	6383	4124	3587	5874	5211	3527	4052	7018	7065	3726	3509	3719	5572	6334	5617	7625	6637	1819	1969	10798	10066	1292	1038	5736
subj19_a	13118	13416	8630	8168	3112	2899	439	613	2545	1837	2001	1257	5507	5544	3814	3633	6037	5553	4552	3470	5426	5410	5555	7132	4986	4357	2518	2570	3657	3240	2563	3573	3844	4004	2645	2774	2581	4003	5080	4386	4206	4130	2546	1498	8003	8524	906	764	5676
subj19_b	13631	13080	8964	8818	2844	2654	671	667	2655	1719	1844	1418	5207	5421	3871	3646	6039	5424	4392	3332	5563	5557	5713	6920	5120	4642	2481	2506	3837	3243	2887	3278	3831	3795	2867	2953	2614	4021	4732	4422	4067	3960	2209	1698	8229	8913	913	687	5278
subj20_a	15729	14304	8189	8212	2530	2729	607	729	2009	2438	2270	1407	5870	6642	3514	2936	6274	5965	5051	4874	6289	6670	4862	6810	6266	5578	2696	2413	5009	4362	2780	3625	3531	4975	2754	1985	3206	5049	5712	5155	5176	4040	1711	1694	7426	7668	999	759	6847
subj20_b	16060	14172	8830	8400	2611	2843	681	832	1905	2177	2119	1464	5574	6315	3448	2921	6318	6044	5244	4949	6625	7217	5142	6159	6115	5289	2679	2514	5036	4621	2700	3144	3250	4833	2839	1607	3238	4895	5857	5354	5123	4329	1767	1778	7517	7368	993	686	6944
[truncated: 120 more columns]
