# Supplementary material for: Test–retest reproducibility of a multi‐atlas automated segmentation tool on multimodality brain MRI
Source: Brain Behav. 2019 Sep 4;9(10):e01363. doi: 10.1002/brb3.1363 (PMC6790328; doi:10.1002/brb3.1363)
Supplement: Supplementary file 2 [file BRB3-9-e01363-s002.xlsx]

## Sheet: FA_Kirby21
	White Matter Beneath																																																Deep White Matter
	Superior parietal gyrus		Cingulate gyrus		Superior frontal gyrus		Middle frontal gyrus		Inferior frontal gyrus		Precentral gyrus		Postcentral gyrus		Angular gyrus		Precuneus		Cuneus		Lingual gyrus		Fusiform gyrus		Superior occipital gyrus		Inferior occipital gyrus		Middle occipital gyrus		Superior temporal gyrus		Inferior temporal gyrus		Middle temporal gyrus		Lateral fronto-orbital gyrus		Middle fronto-orbital gyrus		Supramarginal gyrus		Rectus gyrus		Insular		Cerebellum		Corticospinal tract
	L	R	L	R	L	R	L	R	L	R	L	R	L	R	L	R	L	R	L	R	L	R	L	R	L	R	L	R	L	R	L	R	L	R	L	R	L	R	L	R	L	R	L	R	L	R	L	R	L
subj01_a	0.461855	0.44992	0.348259	0.327709	0.411217	0.395868	0.37896	0.39511	0.434022	0.44461	0.426375	0.414909	0.415222	0.377638	0.421506	0.388232	0.36156	0.334362	0.390628	0.374731	0.390843	0.379775	0.358261	0.348143	0.44475	0.441806	0.404722	0.398406	0.374177	0.36845	0.362061	0.370281	0.384521	0.363302	0.383138	0.392487	0.355722	0.350272	0.362237	0.344531	0.375081	0.386	0.330043	0.34226	0.163352	0.202934	0.214638	0.216269	0.575094
subj01_b	0.474217	0.457097	0.348914	0.335261	0.415812	0.399916	0.387606	0.402484	0.437347	0.449543	0.433226	0.421489	0.42574	0.391991	0.43473	0.398637	0.361889	0.340309	0.391645	0.38048	0.398271	0.38473	0.363212	0.355831	0.454116	0.443078	0.408125	0.397854	0.384209	0.375501	0.380133	0.378259	0.384855	0.371482	0.392904	0.392968	0.363334	0.354834	0.373558	0.353654	0.381092	0.392806	0.338176	0.353001	0.169798	0.202735	0.205093	0.213673	0.582375
subj02_a	0.451544	0.456158	0.3435	0.322996	0.397025	0.395584	0.397398	0.397088	0.424828	0.415921	0.439142	0.428083	0.433369	0.393236	0.432276	0.385919	0.351347	0.35688	0.392537	0.378876	0.374265	0.364807	0.353487	0.34676	0.419506	0.433284	0.39398	0.392944	0.398386	0.377381	0.385987	0.381546	0.394898	0.381861	0.386907	0.40067	0.3558	0.360411	0.380085	0.355196	0.394519	0.385277	0.344269	0.3425	0.161188	0.197095	0.210462	0.220549	0.558206
subj02_b	0.446163	0.451419	0.344151	0.322634	0.402753	0.397557	0.399771	0.398389	0.427545	0.416626	0.44526	0.431752	0.435382	0.400545	0.437797	0.39257	0.352028	0.359122	0.384403	0.37911	0.374315	0.36017	0.349112	0.343726	0.415766	0.435634	0.389715	0.400282	0.399249	0.377058	0.38154	0.379156	0.391102	0.388359	0.392235	0.397213	0.360872	0.37323	0.370485	0.358901	0.390298	0.382422	0.344167	0.340402	0.16042	0.195002	0.210557	0.22131	0.552643
subj03_a	0.436641	0.453802	0.336754	0.331241	0.399813	0.38212	0.39296	0.404262	0.421952	0.417921	0.437808	0.420101	0.439386	0.378939	0.422344	0.387333	0.374883	0.364927	0.371378	0.368317	0.365459	0.366265	0.343808	0.337975	0.457719	0.414046	0.369127	0.364842	0.35907	0.362927	0.371918	0.37491	0.377279	0.353799	0.376754	0.387205	0.366031	0.352545	0.346031	0.340046	0.389512	0.390166	0.339305	0.338334	0.162465	0.19078	0.181975	0.197167	0.513538
subj03_b	0.429912	0.450564	0.342541	0.32854	0.398528	0.38172	0.392111	0.402941	0.419759	0.415645	0.438867	0.417641	0.444109	0.3775	0.423115	0.385394	0.373795	0.35575	0.366471	0.363331	0.365902	0.367366	0.351308	0.341188	0.451832	0.408622	0.368711	0.364073	0.35841	0.365239	0.373334	0.374652	0.374956	0.355965	0.378781	0.382473	0.359883	0.352567	0.342858	0.348494	0.382077	0.389699	0.329776	0.335789	0.161846	0.18912	0.184855	0.198379	0.515644
subj04_a	0.448987	0.464201	0.344368	0.337936	0.400425	0.39357	0.391266	0.399772	0.408036	0.424713	0.436527	0.421945	0.441513	0.408657	0.407335	0.3711	0.367547	0.34716	0.403857	0.380866	0.377316	0.371254	0.356628	0.355929	0.458966	0.435857	0.404757	0.40586	0.396162	0.387152	0.372466	0.380796	0.37369	0.365395	0.388142	0.40679	0.365414	0.342315	0.352073	0.352359	0.390119	0.397379	0.368548	0.357748	0.184858	0.214448	0.24131	0.237651	0.497771
subj04_b	0.447559	0.462931	0.348048	0.339239	0.398211	0.38895	0.393836	0.396413	0.415179	0.422598	0.437976	0.419477	0.439957	0.403754	0.405135	0.374025	0.366846	0.340228	0.404017	0.385908	0.383699	0.373078	0.352942	0.358671	0.453102	0.436565	0.397353	0.399372	0.389378	0.389311	0.377499	0.37836	0.378864	0.367927	0.389968	0.407029	0.367967	0.347877	0.34832	0.345473	0.386517	0.389892	0.354637	0.344239	0.185971	0.212006	0.23267	0.240198	0.487144
subj05_a	0.472763	0.473512	0.355412	0.337609	0.406813	0.387753	0.39472	0.39181	0.433809	0.431418	0.445873	0.426193	0.429399	0.380137	0.430491	0.393097	0.375298	0.370157	0.385349	0.385912	0.37267	0.380292	0.358342	0.361368	0.447068	0.419672	0.377055	0.415086	0.371761	0.393398	0.379781	0.383009	0.375088	0.3622	0.377336	0.398612	0.376256	0.360201	0.362527	0.369158	0.393071	0.383974	0.341006	0.330406	0.155846	0.195796	0.219911	0.224688	0.563534
subj05_b	0.470955	0.471711	0.356591	0.337595	0.410088	0.393297	0.394781	0.39652	0.430021	0.436036	0.445632	0.430272	0.429309	0.379581	0.435148	0.400989	0.368368	0.377558	0.385161	0.381035	0.374276	0.380016	0.362318	0.363987	0.446177	0.424935	0.381285	0.414708	0.373953	0.398798	0.378794	0.385288	0.374257	0.36113	0.377671	0.403641	0.377968	0.371176	0.361353	0.37551	0.399725	0.389965	0.341195	0.332262	0.160422	0.20125	0.223082	0.224232	0.572222
subj06_a	0.449231	0.458863	0.349662	0.324429	0.381575	0.368865	0.372757	0.373348	0.39779	0.410752	0.42203	0.409875	0.417848	0.364576	0.409536	0.371557	0.350113	0.333213	0.382924	0.364922	0.372578	0.372552	0.356021	0.345764	0.426346	0.428986	0.373828	0.363344	0.360111	0.358609	0.374118	0.373784	0.362262	0.347081	0.378408	0.376501	0.346745	0.347188	0.344251	0.361634	0.378158	0.381329	0.33636	0.328406	0.164625	0.205454	0.208566	0.216865	0.534336
subj06_b	0.463739	0.475528	0.3591	0.335565	0.393989	0.382468	0.382784	0.388665	0.407493	0.415522	0.427166	0.420339	0.422356	0.376577	0.417496	0.384216	0.365374	0.35747	0.386545	0.377526	0.383987	0.388641	0.358462	0.355508	0.436641	0.436829	0.3811	0.373688	0.370063	0.375907	0.383552	0.388034	0.369249	0.354372	0.384101	0.387275	0.353776	0.352884	0.354035	0.36807	0.376112	0.390044	0.355986	0.336137	0.175913	0.216527	0.213436	0.218293	0.556354
subj07_a	0.459339	0.470725	0.353707	0.342777	0.393927	0.390866	0.393238	0.393645	0.438821	0.423741	0.444294	0.422613	0.455223	0.408638	0.432113	0.371852	0.389472	0.360918	0.39112	0.365295	0.38541	0.386426	0.348076	0.348435	0.434652	0.406205	0.385697	0.375827	0.381174	0.388699	0.382996	0.376661	0.376252	0.366766	0.392182	0.396472	0.387563	0.369681	0.367099	0.352302	0.399232	0.402957	0.351721	0.360419	0.173929	0.193113	0.190956	0.1886	0.578574
subj07_b	0.461062	0.470323	0.355302	0.347363	0.395726	0.389225	0.401339	0.393969	0.439523	0.421685	0.445963	0.425862	0.460356	0.413049	0.430512	0.37839	0.389985	0.360834	0.400069	0.377237	0.396422	0.400512	0.35269	0.34946	0.441709	0.419758	0.387525	0.389725	0.385603	0.395373	0.388864	0.379548	0.382822	0.36676	0.38977	0.404045	0.379756	0.370897	0.3652	0.360165	0.402698	0.406635	0.35889	0.371497	0.177503	0.197353	0.182755	0.178712	0.60446
subj08_a	0.443428	0.449786	0.337033	0.325858	0.374486	0.373098	0.359883	0.359871	0.386349	0.378787	0.4148	0.412767	0.437285	0.396069	0.402896	0.392319	0.359629	0.356358	0.379566	0.359897	0.369725	0.362721	0.356235	0.34319	0.437338	0.429489	0.396748	0.379203	0.370903	0.372651	0.364089	0.37885	0.366143	0.347768	0.3663	0.390301	0.351347	0.331578	0.343059	0.324551	0.385514	0.374343	0.353563	0.315493	0.156635	0.189129	0.213597	0.207903	0.484044
subj08_b	0.45348	0.452713	0.34127	0.331997	0.381337	0.377584	0.364531	0.37076	0.398005	0.390818	0.421801	0.414146	0.438208	0.402533	0.416066	0.389353	0.364148	0.361205	0.379836	0.349262	0.364197	0.353603	0.358643	0.338254	0.441262	0.424018	0.395695	0.376744	0.366603	0.371536	0.368603	0.379578	0.365647	0.358725	0.369734	0.389846	0.357575	0.336309	0.33397	0.336121	0.389905	0.368519	0.353582	0.330768	0.162413	0.189768	0.202241	0.200523	0.491284
subj09_a	0.449366	0.434231	0.348242	0.329536	0.392766	0.384771	0.373551	0.383691	0.426338	0.413874	0.429322	0.412761	0.400152	0.37532	0.405249	0.392128	0.360496	0.342878	0.360581	0.358544	0.377807	0.368036	0.362558	0.364063	0.403514	0.399445	0.388167	0.383038	0.368327	0.380457	0.382172	0.384179	0.363251	0.368122	0.387876	0.419246	0.362409	0.36287	0.377072	0.353164	0.375455	0.390659	0.361512	0.351215	0.182099	0.222248	0.221057	0.226705	0.533574
subj09_b	0.451566	0.437096	0.347506	0.32837	0.392241	0.389376	0.373877	0.38677	0.414703	0.418474	0.42602	0.407728	0.39647	0.373492	0.408295	0.398434	0.367492	0.338601	0.362215	0.354157	0.371727	0.360722	0.364756	0.356883	0.403749	0.399738	0.381316	0.379907	0.372558	0.381268	0.378247	0.37863	0.358594	0.362044	0.38694	0.404637	0.361488	0.362018	0.373494	0.353307	0.374259	0.387831	0.369605	0.341089	0.174881	0.212628	0.218038	0.224949	0.553947
subj10_a	0.449386	0.458215	0.346828	0.32682	0.384064	0.377124	0.376452	0.387294	0.426012	0.41677	0.429544	0.420052	0.43342	0.383787	0.433351	0.398758	0.35524	0.338513	0.384409	0.367413	0.375063	0.372201	0.364658	0.339907	0.410212	0.40891	0.374953	0.401735	0.374351	0.371035	0.37263	0.374013	0.389333	0.369845	0.385284	0.40444	0.385371	0.360621	0.339957	0.344918	0.388012	0.397222	0.341408	0.33738	0.165241	0.202966	0.225133	0.217658	0.543863
subj10_b	0.444363	0.457704	0.349155	0.328997	0.383885	0.376796	0.376835	0.382608	0.420607	0.415538	0.433384	0.420396	0.427794	0.384927	0.42205	0.399803	0.348072	0.338608	0.382482	0.372526	0.36844	0.372435	0.35288	0.3414	0.402014	0.412737	0.385322	0.40657	0.375652	0.375829	0.378903	0.372999	0.38443	0.365336	0.382085	0.40494	0.384646	0.360377	0.343545	0.337916	0.389401	0.390795	0.335755	0.334056	0.160305	0.210133	0.231637	0.225083	0.531047
subj11_a	0.409646	0.416178	0.340867	0.332861	0.370347	0.36425	0.372135	0.384609	0.390655	0.40078	0.408329	0.40191	0.419338	0.371962	0.397648	0.374322	0.337262	0.334359	0.380002	0.368486	0.369464	0.366814	0.359017	0.339683	0.389493	0.41374	0.361617	0.352629	0.369346	0.358012	0.358547	0.362141	0.380272	0.365752	0.361602	0.383856	0.363367	0.365419	0.361494	0.355537	0.337244	0.35329	0.343534	0.339583	0.156605	0.182446	0.220202	0.206986	0.484999
subj11_b	0.406585	0.419521	0.348824	0.342418	0.373601	0.372818	0.381247	0.392206	0.39634	0.413769	0.413462	0.40299	0.421484	0.378034	0.400941	0.361944	0.3421	0.352242	0.37967	0.378325	0.386705	0.366834	0.356076	0.338648	0.395573	0.423567	0.369156	0.373697	0.378203	0.365103	0.368293	0.367291	0.377397	0.352576	0.365775	0.381294	0.365664	0.367237	0.355769	0.349579	0.35406	0.349594	0.342344	0.340544	0.163622	0.196583	0.219481	0.215052	0.491249
subj12_a	0.446892	0.449747	0.336944	0.325554	0.398446	0.385931	0.387003	0.387203	0.416533	0.409058	0.44296	0.419842	0.437405	0.389437	0.409389	0.39842	0.368245	0.367282	0.376384	0.365822	0.378633	0.382761	0.341927	0.337788	0.43769	0.410604	0.380368	0.380778	0.355943	0.378205	0.364907	0.359239	0.371219	0.357764	0.369196	0.373757	0.357721	0.349677	0.353383	0.356985	0.373963	0.390747	0.334307	0.332182	0.1524	0.172092	0.21143	0.221899	0.488232
subj12_b	0.450857	0.451103	0.339546	0.334091	0.398698	0.389187	0.392852	0.398461	0.419157	0.411136	0.445342	0.425759	0.442008	0.391829	0.428047	0.394856	0.366285	0.374702	0.380344	0.374764	0.382025	0.396893	0.34706	0.352231	0.433443	0.4152	0.386538	0.392	0.362367	0.380473	0.377358	0.373436	0.372031	0.356622	0.373678	0.38755	0.360768	0.356723	0.351428	0.362456	0.376527	0.389936	0.34015	0.342983	0.155039	0.172764	0.209111	0.224895	0.494494
subj13_a	0.438288	0.440122	0.336705	0.329611	0.388116	0.371707	0.378267	0.375876	0.418457	0.409588	0.422655	0.403553	0.402446	0.3639	0.408541	0.36798	0.358917	0.33701	0.379359	0.377681	0.376561	0.383581	0.349807	0.352934	0.404139	0.411382	0.390418	0.392549	0.372929	0.369737	0.376327	0.370487	0.380479	0.373423	0.382502	0.398648	0.360724	0.338418	0.340715	0.355216	0.362236	0.37458	0.345573	0.329655	0.178344	0.211154	0.203226	0.214762	0.508209
subj13_b	0.441556	0.442175	0.339342	0.32854	0.389675	0.375139	0.379517	0.379451	0.423416	0.418684	0.425517	0.403306	0.410787	0.362234	0.409114	0.367635	0.364978	0.337575	0.384956	0.378092	0.380666	0.370605	0.361881	0.354516	0.405717	0.408813	0.393548	0.38179	0.373442	0.371714	0.375282	0.360577	0.401688	0.381523	0.384507	0.399678	0.360861	0.337918	0.339771	0.351069	0.36128	0.373779	0.340013	0.327789	0.176472	0.216735	0.238665	0.226086	0.545605
subj14_a	0.455556	0.445115	0.350662	0.329561	0.397387	0.382314	0.380867	0.38528	0.418244	0.425119	0.428449	0.418021	0.393451	0.357061	0.410902	0.368184	0.34888	0.320625	0.388353	0.367991	0.397419	0.38251	0.36178	0.348686	0.44086	0.441655	0.378371	0.397227	0.377872	0.379083	0.376767	0.370645	0.377968	0.362563	0.386669	0.398879	0.380158	0.364087	0.346254	0.335529	0.381192	0.379882	0.352819	0.340811	0.192108	0.244714	0.242587	0.235998	0.55544
subj14_b	0.452782	0.436557	0.348122	0.327416	0.397786	0.382887	0.377152	0.388825	0.421507	0.427276	0.4273	0.417347	0.388182	0.360703	0.419034	0.366	0.350922	0.316429	0.389956	0.365216	0.388393	0.379449	0.363685	0.347697	0.42759	0.438913	0.373275	0.389823	0.379583	0.376829	0.37607	0.36949	0.366585	0.364091	0.380942	0.401807	0.380832	0.370661	0.343751	0.335286	0.378462	0.376222	0.354144	0.340838	0.188057	0.230261	0.238367	0.233903	0.535315
subj15_a	0.451448	0.445869	0.352481	0.336329	0.399157	0.389246	0.3897	0.398449	0.414336	0.432851	0.44149	0.425848	0.419009	0.389141	0.428651	0.387332	0.359501	0.345632	0.397803	0.372249	0.384116	0.377747	0.349267	0.355498	0.417289	0.426609	0.373701	0.399185	0.38802	0.393597	0.37728	0.377838	0.383237	0.349533	0.388681	0.392372	0.381082	0.369292	0.350431	0.348418	0.390556	0.403946	0.333204	0.343399	0.1613	0.201938	0.225775	0.223376	0.515295
subj15_b	0.453955	0.452693	0.356903	0.341802	0.402851	0.395275	0.396795	0.40645	0.419974	0.436229	0.450363	0.429435	0.422692	0.39404	0.434666	0.391814	0.36843	0.346637	0.398484	0.367258	0.391596	0.382079	0.360725	0.355961	0.407291	0.430759	0.382734	0.39769	0.393088	0.397358	0.383478	0.379521	0.378431	0.358855	0.391851	0.403676	0.382262	0.372179	0.341484	0.353312	0.393447	0.410323	0.347186	0.355334	0.168843	0.204254	0.237062	0.228913	0.514421
subj16_a	0.439155	0.448557	0.347758	0.332024	0.400587	0.390187	0.38203	0.387699	0.419842	0.421549	0.434073	0.413373	0.394471	0.362668	0.417732	0.374442	0.367492	0.348219	0.390699	0.370467	0.392148	0.371084	0.361996	0.353541	0.453679	0.434066	0.386221	0.397832	0.372354	0.382721	0.382077	0.381611	0.382799	0.364433	0.383073	0.417973	0.364184	0.360479	0.34004	0.342518	0.38524	0.385184	0.361841	0.338486	0.174388	0.220974	0.22709	0.227814	0.524782
subj16_b	0.444939	0.451074	0.351463	0.334019	0.40203	0.389639	0.380422	0.385956	0.424278	0.41235	0.438461	0.411204	0.385602	0.371724	0.411899	0.376911	0.366215	0.35156	0.385516	0.373771	0.390049	0.368561	0.360039	0.351191	0.460302	0.431503	0.369266	0.401273	0.374238	0.383918	0.379283	0.380241	0.385256	0.363736	0.383042	0.423506	0.356291	0.350617	0.348571	0.350772	0.38001	0.384151	0.35441	0.340505	0.174323	0.216019	0.226927	0.223331	0.493914
subj17_a	0.449676	0.441484	0.343155	0.32353	0.383157	0.370152	0.383629	0.378467	0.426641	0.414476	0.436166	0.409155	0.419019	0.37055	0.400638	0.36995	0.362853	0.346936	0.366918	0.360724	0.376418	0.370463	0.378234	0.349371	0.427651	0.424299	0.39223	0.393403	0.367572	0.376932	0.370302	0.373095	0.388337	0.363943	0.368862	0.391995	0.372166	0.346336	0.345443	0.358866	0.379408	0.369338	0.328843	0.325572	0.168889	0.210409	0.221197	0.230944	0.596813
subj17_b	0.447404	0.430477	0.343803	0.322352	0.378931	0.365917	0.379913	0.374768	0.422699	0.414274	0.427936	0.404215	0.417397	0.366164	0.408328	0.355539	0.356275	0.344153	0.365107	0.359178	0.372081	0.366484	0.367255	0.350349	0.425726	0.42386	0.394897	0.388288	0.367531	0.371759	0.376402	0.376024	0.401378	0.368326	0.37297	0.395391	0.370674	0.340729	0.3436	0.349418	0.384503	0.365935	0.331533	0.328395	0.170168	0.214751	0.236044	0.241027	0.603819
subj18_a	0.450996	0.440018	0.341756	0.339034	0.405156	0.398576	0.384781	0.387265	0.423284	0.426082	0.451018	0.418842	0.40877	0.381942	0.422111	0.385084	0.358141	0.334108	0.368046	0.354863	0.369487	0.359829	0.355615	0.346247	0.425874	0.411328	0.390506	0.392549	0.374141	0.370864	0.367296	0.373119	0.371656	0.365942	0.394819	0.401223	0.356548	0.361179	0.338447	0.3444	0.391703	0.384313	0.356651	0.334339	0.172015	0.211122	0.228764	0.230335	0.548562
subj18_b	0.459883	0.454372	0.343583	0.33725	0.40597	0.391873	0.390595	0.382958	0.427506	0.419136	0.448525	0.425242	0.420008	0.392968	0.430647	0.385338	0.362849	0.344916	0.381305	0.364494	0.386052	0.367874	0.359309	0.349256	0.448601	0.41662	0.39361	0.397458	0.385208	0.382022	0.376738	0.373311	0.375698	0.362544	0.401877	0.398147	0.363905	0.355838	0.355954	0.352284	0.404458	0.382297	0.36034	0.340458	0.177946	0.204027	0.236939	0.24238	0.546282
subj19_a	0.445794	0.454411	0.354825	0.336988	0.388197	0.382225	0.399289	0.376399	0.427792	0.418254	0.446139	0.427548	0.460699	0.418636	0.408913	0.405285	0.378767	0.352866	0.392717	0.394563	0.383	0.377852	0.389704	0.348661	0.415853	0.417869	0.374935	0.386849	0.391177	0.38479	0.380303	0.375161	0.37581	0.35714	0.376391	0.38761	0.369113	0.347261	0.346294	0.344291	0.394929	0.392712	0.336709	0.32838	0.175742	0.195159	0.204477	0.204164	0.513585
subj19_b	0.453794	0.459168	0.352974	0.336826	0.388139	0.383293	0.388443	0.384309	0.413309	0.416585	0.438186	0.423949	0.456181	0.419813	0.406482	0.403289	0.37663	0.364426	0.394684	0.392403	0.377802	0.387317	0.39452	0.356974	0.42012	0.417756	0.370462	0.393447	0.393594	0.387403	0.370473	0.3798	0.382676	0.378151	0.37405	0.396387	0.359661	0.353298	0.360283	0.344192	0.400453	0.391419	0.334126	0.321188	0.165772	0.189872	0.206185	0.211925	0.512403
subj20_a	0.450437	0.43545	0.346399	0.334516	0.390806	0.378935	0.392903	0.400437	0.432392	0.432777	0.428511	0.414532	0.425919	0.400294	0.420444	0.377066	0.368067	0.346181	0.409379	0.385995	0.378201	0.372395	0.355695	0.351112	0.43048	0.422932	0.39692	0.379224	0.368115	0.368568	0.381375	0.383371	0.357536	0.371644	0.370137	0.395437	0.361128	0.367575	0.338069	0.340632	0.378812	0.388149	0.352264	0.347794	0.170888	0.212978	0.206044	0.214132	0.520479
subj20_b	0.455339	0.439711	0.349186	0.338288	0.395009	0.384995	0.39203	0.399382	0.426973	0.435685	0.420807	0.416198	0.429182	0.406685	0.418541	0.380128	0.375381	0.343526	0.400371	0.374062	0.377251	0.362393	0.355934	0.348684	0.422272	0.409143	0.390096	0.374579	0.368337	0.36941	0.378937	0.385716	0.3698	0.369464	0.373893	0.390384	0.360448	0.369606	0.347748	0.345392	0.378937	0.387862	0.352359	0.349129	0.169295	0.205611	0.206122	0.214468	0.522656
Wilcoxon	0.314084	0.546823	0.221065	0.276627	0.639514	0.529097	0.511661	0.444964	0.946696	0.820148	0.904208	0.564832	0.658798	0.529097	0.354652	0.698028	0.511661	0.429082	0.820148	0.639514	0.461169	0.968002	0.413526	0.25338	0.968002	0.71795	1	0.820148	0.383413	0.383413	0.221065	0.477691	0.658798	0.758351	0.583114	0.546823	0.989332	0.398302	0.678306	0.583114	0.820148	0.904208	0.658798	0.601662	0.658798	0.820148	0.698028	0.546823	0.799407
% difference	0.53896	0.412365	0.736533	0.772052	0.531242	0.589769	0.583611	0.840095	0.251303	0.472196	0.299419	0.314825	0.339877	0.98011	0.908605	0.304086	0.480034	0.953282	0.152028	0.326393	0.6143	0.238905	0.449984	0.506327	0.105618	0.307748	0.0768068	0.544232	0.793605	0.911029	0.921708	0.468853	0.568687	0.680791	0.558355	0.482817	0.14728	0.688387	0.296193	0.730781	0.53634	0.161301	0.363765	0.618835	0.826345	0.0983882	0.865874	0.898683	0.59839
Dice_mean	0.913335	0.927847	0.936125	0.934926	0.942524	0.905986	0.905756	0.892865	0.895125	0.909898	0.930244	0.908741	0.857697	0.893943	0.924383	0.93368	0.874178	0.92842	0.916851	0.883863	0.925206	0.911536	0.929481	0.920032	0.874667	0.79329	0.862059	0.819629	0.889206	0.892937	0.918237	0.90496	0.915748	0.913341	0.894395	0.89167	0.862807	0.909474	0.768673	0.895961	0.891016	0.89362	0.881978	0.846278	0.88674	0.764341	0.911581	0.906991	0.925511
Dice_stdev	0.0347785	0.0299352	0.025875	0.0234319	0.0196954	0.0384001	0.0404246	0.0392473	0.0483329	0.0497385	0.0555271	0.0782975	0.0628477	0.0790952	0.0404011	0.0329373	0.0787078	0.0378497	0.0291297	0.0406759	0.0323692	0.0311677	0.0290485	0.0702909	0.0660407	0.10821	0.0768431	0.109406	0.0478883	0.050122	0.0271608	0.0572356	0.0279836	0.0239279	0.0442231	0.0467954	0.101357	0.0428311	0.0894922	0.0367745	0.0725153	0.0372834	0.0516586	0.0656334	0.0886085	0.0759223	0.0310629	0.027975	0.0387071
[truncated: 52 more columns]

## Sheet: FA_HCP
	White Matter Beneath																																																Deep White Matter
	Superior parietal gyrus		Cingulate gyrus		Superior frontal gyrus		Middle frontal gyrus		Inferior frontal gyrus		Precentral gyrus		Postcentral gyrus		Angular gyrus		Precuneus		Cuneus		Lingual gyrus		Fusiform gyrus		Superior occipital gyrus		Inferior occipital gyrus		Middle occipital gyrus		Superior temporal gyrus		Inferior temporal gyrus		Middle temporal gyrus		Lateral fronto-orbital gyrus		Middle fronto-orbital gyrus		Supramarginal gyrus		Rectus gyrus		Insular		Cerebellum		Corticospinal tract
	L	R	L	R	L	R	L	R	L	R	L	R	L	R	L	R	L	R	L	R	L	R	L	R	L	R	L	R	L	R	L	R	L	R	L	R	L	R	L	R	L	R	L	R	L	R	L	R	L
subj01a	0.492	0.501	0.365	0.333	0.427	0.405	0.413	0.414	0.454	0.437	0.47	0.475	0.445	0.412	0.458	0.432	0.393	0.365	0.418	0.405	0.425	0.418	0.384	0.373	0.504	0.508	0.419	0.444	0.433	0.446	0.415	0.414	0.396	0.364	0.417	0.417	0.36	0.346	0.322	0.329	0.416	0.453	0.315	0.312	0.309	0.325	0.199	0.207	0.576
subj01b	0.493	0.494	0.359	0.333	0.426	0.406	0.415	0.415	0.451	0.435	0.468	0.469	0.442	0.409	0.47	0.435	0.397	0.356	0.419	0.398	0.422	0.413	0.38	0.373	0.494	0.502	0.423	0.443	0.431	0.446	0.413	0.414	0.389	0.361	0.419	0.417	0.361	0.342	0.323	0.315	0.412	0.452	0.326	0.305	0.307	0.338	0.198	0.202	0.578
subj03a	0.488	0.5	0.372	0.341	0.429	0.412	0.425	0.424	0.471	0.454	0.478	0.474	0.446	0.422	0.457	0.458	0.395	0.361	0.438	0.424	0.416	0.402	0.376	0.376	0.452	0.468	0.446	0.464	0.439	0.44	0.428	0.429	0.378	0.364	0.42	0.431	0.377	0.359	0.35	0.331	0.434	0.462	0.319	0.314	0.3	0.321	0.205	0.207	0.568
subj03b	0.491	0.502	0.378	0.342	0.432	0.413	0.423	0.421	0.472	0.449	0.481	0.47	0.444	0.422	0.462	0.461	0.401	0.366	0.437	0.42	0.413	0.408	0.378	0.377	0.453	0.472	0.438	0.458	0.435	0.442	0.429	0.426	0.392	0.367	0.411	0.433	0.376	0.356	0.351	0.339	0.431	0.464	0.334	0.32	0.298	0.32	0.203	0.206	0.574
subj04a	0.478	0.484	0.36	0.339	0.42	0.411	0.418	0.414	0.464	0.432	0.474	0.458	0.436	0.426	0.463	0.425	0.373	0.381	0.43	0.415	0.415	0.409	0.367	0.374	0.487	0.472	0.437	0.438	0.423	0.425	0.408	0.397	0.377	0.364	0.413	0.422	0.367	0.339	0.329	0.309	0.428	0.451	0.326	0.309	0.292	0.316	0.193	0.197	0.547
subj04b	0.5	0.502	0.363	0.346	0.427	0.42	0.417	0.422	0.462	0.446	0.483	0.471	0.441	0.436	0.471	0.444	0.379	0.384	0.436	0.424	0.427	0.409	0.38	0.377	0.496	0.487	0.447	0.453	0.43	0.425	0.414	0.409	0.381	0.369	0.412	0.43	0.366	0.337	0.335	0.322	0.432	0.467	0.318	0.305	0.291	0.32	0.196	0.2	0.542
subj05a	0.48	0.507	0.364	0.34	0.426	0.411	0.401	0.419	0.46	0.46	0.478	0.472	0.442	0.41	0.456	0.434	0.386	0.36	0.445	0.423	0.429	0.424	0.384	0.371	0.459	0.482	0.425	0.436	0.433	0.429	0.411	0.415	0.375	0.365	0.412	0.421	0.381	0.347	0.315	0.327	0.417	0.457	0.311	0.307	0.305	0.332	0.208	0.207	0.561
subj05b	0.477	0.509	0.368	0.341	0.429	0.412	0.407	0.421	0.464	0.455	0.478	0.47	0.447	0.411	0.455	0.431	0.38	0.359	0.451	0.436	0.43	0.425	0.382	0.363	0.461	0.476	0.426	0.437	0.437	0.431	0.414	0.413	0.37	0.371	0.408	0.423	0.384	0.346	0.324	0.339	0.419	0.456	0.323	0.321	0.305	0.325	0.209	0.211	0.556
subj06a	0.491	0.502	0.37	0.337	0.433	0.428	0.417	0.428	0.474	0.444	0.487	0.49	0.457	0.429	0.473	0.46	0.402	0.379	0.432	0.432	0.435	0.432	0.378	0.376	0.491	0.497	0.46	0.449	0.439	0.448	0.42	0.427	0.405	0.365	0.437	0.438	0.371	0.349	0.341	0.352	0.434	0.47	0.332	0.327	0.317	0.353	0.213	0.221	0.581
subj06b	0.501	0.505	0.368	0.341	0.432	0.427	0.418	0.427	0.47	0.446	0.492	0.487	0.462	0.418	0.49	0.459	0.41	0.376	0.439	0.434	0.436	0.434	0.383	0.379	0.495	0.502	0.454	0.451	0.438	0.449	0.421	0.432	0.404	0.366	0.438	0.436	0.371	0.352	0.355	0.357	0.44	0.472	0.333	0.321	0.323	0.354	0.209	0.214	0.601
subj07a	0.485	0.498	0.359	0.343	0.415	0.404	0.419	0.413	0.466	0.433	0.482	0.468	0.461	0.424	0.444	0.437	0.385	0.367	0.425	0.424	0.438	0.419	0.374	0.37	0.455	0.501	0.396	0.417	0.423	0.434	0.408	0.412	0.379	0.358	0.419	0.43	0.356	0.343	0.35	0.335	0.433	0.447	0.323	0.307	0.298	0.334	0.205	0.207	0.502
subj07b	0.479	0.501	0.368	0.345	0.42	0.406	0.421	0.415	0.467	0.434	0.482	0.468	0.457	0.428	0.449	0.44	0.392	0.369	0.425	0.422	0.431	0.421	0.366	0.361	0.455	0.502	0.381	0.415	0.426	0.431	0.405	0.415	0.372	0.363	0.419	0.433	0.359	0.338	0.341	0.327	0.436	0.447	0.331	0.309	0.299	0.334	0.204	0.208	0.504
subj08a	0.48	0.482	0.353	0.349	0.417	0.413	0.41	0.419	0.451	0.424	0.458	0.458	0.441	0.419	0.461	0.447	0.389	0.362	0.41	0.408	0.43	0.409	0.369	0.359	0.464	0.47	0.415	0.428	0.415	0.429	0.412	0.419	0.371	0.34	0.415	0.425	0.365	0.346	0.33	0.354	0.425	0.451	0.34	0.324	0.302	0.332	0.2	0.202	0.427
subj08b	0.471	0.483	0.359	0.348	0.412	0.41	0.4	0.415	0.446	0.426	0.457	0.459	0.439	0.41	0.458	0.439	0.388	0.358	0.412	0.408	0.428	0.406	0.368	0.355	0.456	0.466	0.41	0.423	0.412	0.432	0.41	0.417	0.371	0.342	0.412	0.422	0.362	0.325	0.338	0.359	0.423	0.45	0.339	0.317	0.299	0.331	0.199	0.202	0.408
subj09a	0.497	0.502	0.358	0.339	0.418	0.404	0.415	0.408	0.477	0.44	0.47	0.464	0.447	0.41	0.469	0.456	0.377	0.367	0.423	0.409	0.42	0.428	0.377	0.379	0.48	0.479	0.424	0.449	0.425	0.444	0.41	0.421	0.386	0.357	0.407	0.43	0.389	0.334	0.321	0.337	0.426	0.464	0.327	0.298	0.298	0.319	0.216	0.22	0.585
subj09b	0.501	0.502	0.356	0.343	0.419	0.401	0.414	0.404	0.481	0.439	0.473	0.462	0.45	0.41	0.464	0.456	0.382	0.367	0.423	0.414	0.423	0.426	0.375	0.373	0.483	0.48	0.427	0.444	0.426	0.445	0.416	0.412	0.394	0.357	0.414	0.424	0.392	0.338	0.334	0.355	0.427	0.464	0.321	0.299	0.301	0.325	0.219	0.223	0.6
subj10a	0.441	0.431	0.34	0.317	0.393	0.373	0.394	0.37	0.431	0.39	0.446	0.42	0.397	0.359	0.448	0.39	0.349	0.336	0.375	0.358	0.386	0.38	0.332	0.341	0.419	0.42	0.382	0.408	0.393	0.407	0.394	0.387	0.38	0.338	0.387	0.403	0.34	0.317	0.33	0.343	0.393	0.409	0.318	0.301	0.303	0.322	0.208	0.215	0.478
subj10b	0.495	0.503	0.369	0.341	0.436	0.425	0.434	0.434	0.463	0.457	0.488	0.477	0.453	0.407	0.503	0.451	0.38	0.368	0.417	0.413	0.426	0.424	0.376	0.376	0.492	0.474	0.43	0.449	0.437	0.447	0.422	0.426	0.407	0.358	0.426	0.441	0.368	0.355	0.343	0.351	0.428	0.46	0.346	0.319	0.317	0.336	0.222	0.222	0.534
subj11a	0.486	0.487	0.382	0.356	0.448	0.425	0.437	0.42	0.461	0.451	0.497	0.473	0.441	0.417	0.472	0.443	0.408	0.38	0.435	0.43	0.416	0.422	0.383	0.373	0.52	0.512	0.443	0.447	0.442	0.435	0.42	0.422	0.393	0.375	0.424	0.447	0.369	0.348	0.335	0.349	0.451	0.453	0.314	0.322	0.3	0.32	0.207	0.209	0.588
subj11b	0.505	0.496	0.378	0.352	0.447	0.43	0.433	0.431	0.469	0.452	0.502	0.484	0.449	0.422	0.467	0.456	0.417	0.38	0.429	0.43	0.423	0.42	0.391	0.373	0.517	0.513	0.462	0.436	0.444	0.441	0.426	0.427	0.383	0.377	0.427	0.444	0.375	0.343	0.342	0.359	0.448	0.469	0.318	0.346	0.306	0.319	0.203	0.199	0.577
subj12a	0.494	0.499	0.362	0.342	0.422	0.418	0.416	0.419	0.451	0.44	0.477	0.463	0.449	0.398	0.46	0.432	0.396	0.36	0.419	0.426	0.426	0.422	0.375	0.374	0.52	0.514	0.419	0.453	0.451	0.445	0.425	0.416	0.385	0.385	0.417	0.424	0.366	0.349	0.354	0.338	0.424	0.454	0.33	0.318	0.308	0.344	0.201	0.208	0.535
subj12b	0.482	0.493	0.36	0.341	0.426	0.416	0.422	0.421	0.455	0.434	0.476	0.457	0.447	0.401	0.455	0.432	0.394	0.36	0.414	0.418	0.424	0.416	0.378	0.375	0.515	0.501	0.399	0.438	0.447	0.439	0.418	0.402	0.393	0.376	0.415	0.42	0.363	0.347	0.339	0.338	0.42	0.447	0.323	0.317	0.312	0.333	0.195	0.201	0.56
subj13a	0.476	0.487	0.372	0.332	0.419	0.414	0.419	0.419	0.472	0.441	0.483	0.469	0.439	0.424	0.462	0.446	0.399	0.376	0.423	0.422	0.416	0.398	0.379	0.376	0.484	0.474	0.424	0.438	0.433	0.449	0.421	0.43	0.37	0.364	0.428	0.436	0.388	0.355	0.349	0.348	0.429	0.459	0.327	0.314	0.304	0.322	0.207	0.208	0.558
subj13b	0.491	0.496	0.371	0.333	0.424	0.419	0.418	0.422	0.472	0.446	0.489	0.471	0.443	0.423	0.459	0.455	0.397	0.372	0.424	0.421	0.415	0.406	0.382	0.369	0.486	0.483	0.418	0.447	0.432	0.45	0.421	0.435	0.383	0.358	0.428	0.447	0.386	0.353	0.336	0.334	0.425	0.463	0.329	0.317	0.306	0.325	0.204	0.203	0.569
subj14a	0.477	0.483	0.364	0.352	0.44	0.43	0.422	0.425	0.471	0.433	0.504	0.48	0.452	0.41	0.466	0.439	0.395	0.384	0.411	0.405	0.429	0.41	0.359	0.374	0.437	0.473	0.441	0.441	0.444	0.435	0.414	0.417	0.356	0.324	0.442	0.429	0.361	0.343	0.36	0.348	0.445	0.465	0.34	0.328	0.31	0.321	0.2	0.196	0.537
subj14b	0.48	0.487	0.369	0.36	0.449	0.439	0.432	0.429	0.465	0.45	0.507	0.487	0.452	0.413	0.473	0.441	0.403	0.388	0.421	0.407	0.424	0.42	0.358	0.373	0.474	0.48	0.434	0.452	0.441	0.436	0.41	0.414	0.366	0.324	0.434	0.438	0.367	0.346	0.331	0.342	0.449	0.468	0.338	0.337	0.303	0.323	0.205	0.207	0.538
subj15a	0.475	0.493	0.363	0.348	0.427	0.413	0.43	0.437	0.473	0.459	0.491	0.48	0.443	0.425	0.459	0.432	0.391	0.378	0.427	0.42	0.428	0.414	0.378	0.372	0.465	0.475	0.437	0.443	0.414	0.429	0.409	0.413	0.364	0.371	0.415	0.437	0.383	0.369	0.333	0.328	0.416	0.454	0.326	0.323	0.3	0.32	0.213	0.21	0.505
subj15b	0.477	0.492	0.362	0.348	0.437	0.417	0.44	0.434	0.478	0.442	0.496	0.481	0.45	0.421	0.465	0.425	0.389	0.374	0.424	0.419	0.436	0.405	0.38	0.364	0.461	0.469	0.446	0.436	0.416	0.425	0.414	0.405	0.364	0.374	0.424	0.433	0.388	0.354	0.322	0.33	0.415	0.451	0.33	0.318	0.305	0.312	0.209	0.203	0.546
subj16a	0.479	0.484	0.366	0.338	0.419	0.407	0.413	0.425	0.46	0.453	0.47	0.477	0.437	0.407	0.467	0.44	0.38	0.352	0.417	0.391	0.418	0.4	0.379	0.376	0.427	0.462	0.438	0.436	0.43	0.426	0.409	0.408	0.375	0.35	0.413	0.425	0.363	0.343	0.335	0.343	0.437	0.461	0.331	0.318	0.308	0.311	0.204	0.205	0.553
subj16b	0.475	0.485	0.366	0.341	0.42	0.409	0.415	0.428	0.464	0.451	0.469	0.472	0.438	0.402	0.464	0.435	0.381	0.353	0.42	0.397	0.419	0.403	0.38	0.375	0.43	0.462	0.441	0.436	0.43	0.43	0.412	0.41	0.375	0.358	0.416	0.425	0.363	0.344	0.336	0.345	0.435	0.461	0.333	0.325	0.307	0.311	0.205	0.203	0.554
subj17a	0.472	0.501	0.373	0.343	0.433	0.422	0.433	0.425	0.463	0.433	0.487	0.456	0.461	0.431	0.488	0.442	0.393	0.366	0.429	0.419	0.413	0.414	0.386	0.379	0.486	0.473	0.429	0.429	0.432	0.431	0.418	0.408	0.377	0.374	0.419	0.423	0.37	0.346	0.332	0.339	0.445	0.447	0.333	0.325	0.31	0.328	0.21	0.219	0.503
subj17b	0.461	0.497	0.371	0.341	0.436	0.431	0.437	0.431	0.466	0.441	0.485	0.455	0.455	0.43	0.492	0.458	0.391	0.366	0.43	0.416	0.42	0.409	0.391	0.381	0.479	0.477	0.438	0.43	0.43	0.431	0.415	0.413	0.378	0.385	0.412	0.439	0.373	0.351	0.335	0.338	0.439	0.449	0.332	0.319	0.313	0.337	0.213	0.22	0.52
subj18a	0.53	0.54	0.369	0.36	0.442	0.433	0.442	0.441	0.492	0.472	0.51	0.497	0.456	0.424	0.514	0.458	0.403	0.379	0.455	0.418	0.442	0.45	0.399	0.388	0.484	0.49	0.445	0.468	0.451	0.443	0.44	0.438	0.385	0.367	0.441	0.464	0.395	0.366	0.325	0.34	0.459	0.487	0.322	0.329	0.32	0.339	0.206	0.209	0.608
subj18b	0.529	0.538	0.372	0.365	0.457	0.439	0.448	0.442	0.495	0.476	0.514	0.499	0.463	0.445	0.512	0.44	0.413	0.384	0.461	0.426	0.445	0.45	0.392	0.388	0.496	0.497	0.442	0.464	0.451	0.452	0.436	0.444	0.394	0.368	0.438	0.47	0.388	0.366	0.33	0.351	0.469	0.489	0.322	0.323	0.317	0.336	0.213	0.216	0.619
subj19a	0.462	0.483	0.368	0.337	0.419	0.401	0.4	0.4	0.444	0.422	0.447	0.446	0.429	0.394	0.454	0.433	0.382	0.36	0.412	0.406	0.408	0.412	0.378	0.365	0.437	0.457	0.419	0.435	0.408	0.422	0.404	0.403	0.38	0.373	0.418	0.431	0.364	0.344	0.324	0.318	0.427	0.443	0.307	0.318	0.307	0.322	0.217	0.213	0.57
subj19b	0.477	0.474	0.36	0.332	0.413	0.393	0.395	0.397	0.435	0.42	0.446	0.444	0.422	0.384	0.453	0.432	0.367	0.352	0.399	0.397	0.412	0.411	0.375	0.364	0.444	0.477	0.428	0.441	0.407	0.415	0.403	0.402	0.379	0.369	0.413	0.432	0.369	0.335	0.332	0.315	0.421	0.443	0.314	0.31	0.308	0.323	0.215	0.211	0.565
subj20a	0.467	0.469	0.351	0.34	0.41	0.4	0.415	0.411	0.436	0.417	0.46	0.442	0.423	0.408	0.468	0.437	0.378	0.355	0.416	0.409	0.43	0.419	0.373	0.355	0.454	0.471	0.424	0.422	0.404	0.435	0.406	0.408	0.382	0.35	0.412	0.412	0.374	0.348	0.345	0.327	0.427	0.438	0.336	0.33	0.301	0.333	0.211	0.211	0.511
subj20b	0.466	0.47	0.352	0.341	0.418	0.406	0.413	0.413	0.433	0.406	0.461	0.444	0.422	0.406	0.471	0.442	0.375	0.355	0.411	0.403	0.425	0.409	0.375	0.354	0.45	0.467	0.419	0.426	0.399	0.433	0.404	0.401	0.374	0.353	0.404	0.417	0.372	0.345	0.326	0.335	0.423	0.44	0.337	0.329	0.301	0.334	0.209	0.208	0.545
subj21a	0.467	0.49	0.347	0.342	0.426	0.419	0.419	0.424	0.476	0.444	0.477	0.473	0.436	0.421	0.444	0.433	0.396	0.38	0.412	0.415	0.432	0.416	0.364	0.376	0.49	0.503	0.419	0.414	0.427	0.417	0.399	0.41	0.39	0.359	0.408	0.423	0.367	0.345	0.332	0.331	0.419	0.444	0.312	0.309	0.308	0.33	0.199	0.198	0.528
subj21b	0.459	0.483	0.344	0.339	0.422	0.415	0.418	0.424	0.473	0.442	0.477	0.461	0.437	0.416	0.451	0.427	0.39	0.372	0.407	0.413	0.43	0.405	0.373	0.369	0.473	0.498	0.441	0.418	0.427	0.42	0.402	0.397	0.385	0.352	0.412	0.417	0.359	0.346	0.323	0.325	0.422	0.44	0.312	0.298	0.309	0.33	0.203	0.208	0.516
subj22a	0.525	0.529	0.373	0.345	0.447	0.439	0.444	0.448	0.487	0.488	0.504	0.499	0.459	0.444	0.499	0.441	0.401	0.368	0.439	0.435	0.433	0.438	0.392	0.394	0.476	0.506	0.437	0.433	0.441	0.45	0.437	0.447	0.377	0.397	0.444	0.467	0.384	0.364	0.342	0.324	0.446	0.488	0.336	0.315	0.309	0.357	0.213	0.212	0.548
subj22b	0.525	0.534	0.373	0.343	0.443	0.435	0.442	0.444	0.482	0.486	0.5	0.505	0.461	0.435	0.5	0.437	0.396	0.367	0.435	0.436	0.431	0.439	0.394	0.391	0.472	0.505	0.438	0.436	0.445	0.449	0.441	0.443	0.385	0.396	0.45	0.463	0.393	0.369	0.327	0.332	0.443	0.494	0.322	0.317	0.315	0.346	0.213	0.212	0.577
subj23a	0.483	0.495	0.376	0.348	0.444	0.425	0.433	0.437	0.477	0.432	0.492	0.468	0.452	0.423	0.48	0.472	0.392	0.387	0.433	0.424	0.414	0.407	0.374	0.385	0.466	0.485	0.444	0.432	0.443	0.443	0.426	0.421	0.404	0.383	0.418	0.45	0.385	0.351	0.378	0.352	0.462	0.475	0.333	0.324	0.306	0.329	0.198	0.203	0.539
subj23b	0.502	0.499	0.378	0.349	0.444	0.427	0.43	0.443	0.469	0.447	0.496	0.474	0.454	0.419	0.486	0.475	0.394	0.386	0.425	0.422	0.41	0.408	0.382	0.382	0.476	0.491	0.443	0.437	0.436	0.445	0.419	0.428	0.409	0.386	0.421	0.461	0.39	0.355	0.381	0.351	0.462	0.472	0.332	0.322	0.313	0.335	0.199	0.195	0.526
subj24a	0.516	0.512	0.38	0.356	0.438	0.426	0.427	0.426	0.461	0.465	0.496	0.481	0.466	0.443	0.495	0.471	0.403	0.382	0.447	0.45	0.434	0.42	0.397	0.373	0.503	0.488	0.44	0.467	0.456	0.459	0.434	0.427	0.394	0.369	0.444	0.457	0.394	0.353	0.342	0.327	0.442	0.465	0.352	0.316	0.313	0.334	0.213	0.223	0.581
subj24b	0.503	0.506	0.375	0.352	0.436	0.428	0.427	0.426	0.464	0.455	0.491	0.472	0.465	0.438	0.477	0.464	0.401	0.383	0.447	0.446	0.436	0.412	0.389	0.37	0.493	0.489	0.444	0.455	0.459	0.454	0.429	0.416	0.385	0.363	0.44	0.45	0.39	0.358	0.335	0.349	0.438	0.459	0.346	0.319	0.314	0.338	0.216	0.226	0.585
subj25a	0.499	0.492	0.363	0.34	0.429	0.413	0.42	0.424	0.458	0.441	0.482	0.478	0.438	0.424	0.474	0.443	0.396	0.374	0.436	0.414	0.43	0.424	0.387	0.375	0.491	0.494	0.438	0.448	0.426	0.434	0.414	0.416	0.396	0.364	0.419	0.429	0.357	0.339	0.363	0.328	0.434	0.453	0.338	0.316	0.309	0.337	0.207	0.204	0.539
subj25b	0.498	0.492	0.36	0.341	0.424	0.409	0.416	0.418	0.459	0.438	0.483	0.478	0.438	0.426	0.463	0.45	0.397	0.376	0.436	0.419	0.433	0.426	0.387	0.375	0.489	0.501	0.428	0.455	0.424	0.437	0.417	0.412	0.389	0.36	0.422	0.433	0.36	0.338	0.34	0.332	0.44	0.454	0.326	0.317	0.302	0.334	0.204	0.204	0.535
subj26a	0.45	0.462	0.347	0.335	0.402	0.393	0.405	0.401	0.438	0.398	0.455	0.424	0.418	0.397	0.452	0.439	0.368	0.367	0.412	0.401	0.412	0.406	0.364	0.364	0.456	0.459	0.382	0.416	0.415	0.419	0.392	0.395	0.358	0.352	0.395	0.407	0.364	0.334	0.324	0.332	0.432	0.428	0.332	0.324	0.304	0.331	0.209	0.215	0.556
subj26b	0.444	0.458	0.347	0.343	0.406	0.4	0.413	0.404	0.446	0.406	0.46	0.428	0.425	0.4	0.461	0.444	0.364	0.363	0.405	0.401	0.417	0.405	0.361	0.362	0.45	0.459	0.383	0.418	0.41	0.416	0.396	0.393	0.353	0.357	0.401	0.414	0.361	0.334	0.345	0.333	0.428	0.427	0.336	0.324	0.307	0.337	0.206	0.214	0.517
subj27a	0.49	0.489	0.357	0.349	0.432	0.421	0.426	0.425	0.471	0.429	0.479	0.468	0.448	0.415	0.459	0.455	0.388	0.375	0.429	0.41	0.415	0.402	0.374	0.371	0.487	0.496	0.427	0.438	0.415	0.436	0.413	0.408	0.378	0.338	0.423	0.429	0.393	0.368	0.361	0.33	0.445	0.462	0.316	0.302	0.311	0.329	0.211	0.218	0.51
subj27b	0.492	0.489	0.361	0.351	0.427	0.416	0.418	0.422	0.463	0.432	0.474	0.463	0.446	0.421	0.464	0.457	0.386	0.373	0.425	0.408	0.413	0.397	0.376	0.37	0.482	0.489	0.422	0.434	0.406	0.435	0.408	0.409	0.373	0.342	0.419	0.433	0.391	0.361	0.358	0.328	0.44	0.463	0.315	0.313	0.314	0.341	0.214	0.217	0.501
subj28a	0.509	0.508	0.366	0.338	0.448	0.428	0.428	0.424	0.465	0.439	0.491	0.48	0.452	0.437	0.461	0.447	0.388	0.371	0.452	0.415	0.452	0.426	0.396	0.382	0.485	0.504	0.453	0.457	0.457	0.456	0.431	0.425	0.383	0.372	0.442	0.451	0.388	0.354	0.317	0.358	0.441	0.475	0.328	0.317	0.307	0.335	0.213	0.218	0.533
subj28b	0.516	0.517	0.371	0.336	0.452	0.432	0.431	0.429	0.458	0.455	0.499	0.486	0.448	0.437	0.469	0.449	0.394	0.37	0.459	0.421	0.452	0.434	0.394	0.385	0.496	0.509	0.452	0.467	0.461	0.462	0.432	0.431	0.383	0.373	0.446	0.457	0.397	0.359	0.325	0.357	0.443	0.476	0.333	0.317	0.306	0.338	0.218	0.224	0.531
subj29a	0.491	0.503	0.379	0.343	0.424	0.417	0.435	0.439	0.464	0.434	0.49	0.478	0.446	0.43	0.467	0.431	0.394	0.376	0.442	0.418	0.409	0.401	0.362	0.361	0.532	0.508	0.429	0.438	0.436	0.444	0.416	0.418	0.389	0.377	0.423	0.44	0.352	0.339	0.336	0.341	0.42	0.468	0.339	0.333	0.296	0.324	0.213	0.224	0.536
subj29b	0.49	0.502	0.379	0.341	0.43	0.421	0.435	0.443	0.463	0.443	0.491	0.483	0.449	0.434	0.466	0.436	0.396	0.372	0.438	0.42	0.409	0.406	0.364	0.364	0.544	0.507	0.427	0.444	0.433	0.448	0.415	0.419	0.401	0.38	0.423	0.447	0.353	0.339	0.345	0.345	0.421	0.478	0.338	0.337	0.295	0.333	0.21	0.221	0.534
subj30a	0.477	0.486	0.362	0.345	0.436	0.413	0.424	0.41	0.48	0.436	0.482	0.475	0.434	0.408	0.443	0.455	0.381	0.359	0.41	0.418	0.414	0.398	0.378	0.359	0.487	0.477	0.42	0.439	0.416	0.445	0.42	0.407	0.364	0.364	0.419	0.432	0.403	0.347	0.341	0.342	0.432	0.454	0.325	0.316	0.312	0.339	0.217	0.217	0.558
subj30b	0.471	0.485	0.363	0.346	0.434	0.41	0.423	0.407	0.479	0.436	0.483	0.476	0.435	0.408	0.444	0.463	0.381	0.362	0.416	0.423	0.41	0.399	0.375	0.357	0.483	0.476	0.416	0.44	0.414	0.441	0.42	0.408	0.363	0.36	0.416	0.433	0.404	0.345	0.34	0.337	0.424	0.458	0.318	0.321	0.313	0.347	0.217	0.222	0.549
subj31a	0.489	0.5	0.372	0.348	0.429	0.427	0.438	0.437	0.479	0.445	0.496	0.474	0.452	0.425	0.459	0.429	0.379	0.379	0.42	0.41	0.419	0.413	0.378	0.378	0.491	0.494	0.42	0.452	0.44	0.443	0.432	0.424	0.387	0.359	0.433	0.447	0.38	0.349	0.345	0.329	0.44	0.475	0.338	0.309	0.312	0.323	0.206	0.204	0.551
subj31b	0.486	0.482	0.37	0.346	0.421	0.417	0.431	0.424	0.467	0.438	0.491	0.461	0.444	0.406	0.451	0.416	0.37	0.364	0.405	0.391	0.409	0.398	0.373	0.358	0.487	0.475	0.41	0.419	0.422	0.417	0.423	0.405	0.383	0.338	0.425	0.423	0.376	0.338	0.339	0.325	0.426	0.453	0.331	0.31	0.31	0.328	0.19	0.183	0.542
subj32a	0.493	0.501	0.372	0.336	0.429	0.413	0.423	0.415	0.468	0.427	0.469	0.448	0.449	0.425	0.457	0.439	0.388	0.356	0.441	0.403	0.423	0.409	0.384	0.37	0.496	0.491	0.443	0.449	0.436	0.436	0.431	0.419	0.369	0.364	0.427	0.439	0.359	0.346	0.351	0.347	0.442	0.45	0.324	0.319	0.313	0.329	0.212	0.22	0.551
subj32b	0.496	0.51	0.375	0.342	0.438	0.422	0.429	0.423	0.467	0.445	0.483	0.458	0.458	0.428	0.465	0.438	0.395	0.364	0.439	0.407	0.416	0.422	0.376	0.378	0.523	0.497	0.441	0.453	0.437	0.433	0.426	0.424	0.371	0.371	0.421	0.448	0.354	0.347	0.353	0.346	0.451	0.449	0.327	0.321	0.311	0.33	0.214	0.22	0.548
subj33a	0.508	0.512	0.374	0.353	0.439	0.429	0.429	0.441	0.47	0.442	0.498	0.471	0.43	0.426	0.472	0.479	0.399	0.385	0.417	0.396	0.433	0.429	0.391	0.368	0.507	0.499	0.454	0.442	0.445	0.439	0.421	0.415	0.382	0.367	0.437	0.436	0.381	0.358	0.37	0.357	0.457	0.477	0.329	0.336	0.305	0.315	0.2	0.203	0.563
subj33b	0.49	0.515	0.376	0.351	0.438	0.432	0.43	0.445	0.472	0.448	0.496	0.47	0.43	0.427	0.469	0.477	0.403	0.386	0.421	0.401	0.438	0.422	0.384	0.367	0.504	0.494	0.44	0.44	0.453	0.436	0.411	0.417	0.385	0.377	0.427	0.437	0.381	0.345	0.374	0.347	0.462	0.476	0.319	0.337	0.307	0.316	0.201	0.207	0.576
subj34a	0.458	0.47	0.36	0.339	0.396	0.403	0.391	0.409	0.442	0.438	0.456	0.45	0.422	0.416	0.453	0.421	0.374	0.357	0.402	0.375	0.405	0.406	0.357	0.366	0.471	0.453	0.414	0.439	0.419	0.425	0.401	0.402	0.361	0.341	0.416	0.435	0.362	0.347	0.353	0.356	0.425	0.439	0.331	0.322	0.298	0.318	0.209	0.22	0.523
subj34b	0.463	0.469	0.358	0.339	0.398	0.405	0.4	0.409	0.442	0.439	0.461	0.463	0.42	0.407	0.459	0.429	0.381	0.356	0.4	0.379	0.406	0.402	0.359	0.369	0.46	0.45	0.433	0.426	0.423	0.423	0.405	0.405	0.361	0.345	0.418	0.431	0.376	0.343	0.343	0.349	0.423	0.443	0.327	0.32	0.3	0.314	0.199	0.205	0.517
subj35a	0.467	0.476	0.355	0.347	0.412	0.404	0.422	0.421	0.451	0.429	0.46	0.45	0.426	0.429	0.459	0.424	0.371	0.374	0.42	0.412	0.418	0.408	0.38	0.358	0.448	0.458	0.441	0.443	0.425	0.423	0.409	0.415	0.363	0.361	0.429	0.429	0.363	0.335	0.337	0.332	0.419	0.447	0.327	0.322	0.296	0.326	0.206	0.209	0.445
subj35b	0.475	0.471	0.35	0.343	0.414	0.401	0.418	0.419	0.441	0.429	0.452	0.447	0.431	0.422	0.466	0.429	0.378	0.373	0.409	0.404	0.408	0.396	0.385	0.359	0.437	0.45	0.439	0.423	0.416	0.409	0.405	0.407	0.369	0.351	0.432	0.42	0.361	0.341	0.335	0.344	0.416	0.437	0.318	0.323	0.299	0.328	0.206	0.202	0.427
subj36a	0.478	0.477	0.377	0.345	0.433	0.41	0.429	0.406	0.471	0.432	0.469	0.455	0.453	0.419	0.455	0.451	0.387	0.378	0.413	0.409	0.415	0.41	0.39	0.37	0.463	0.456	0.424	0.434	0.425	0.436	0.428	0.421	0.386	0.36	0.438	0.438	0.378	0.358	0.341	0.368	0.448	0.467	0.336	0.33	0.309	0.324	0.226	0.221	0.499
subj36b	0.485	0.481	0.371	0.346	0.437	0.427	0.429	0.422	0.476	0.444	0.469	0.462	0.454	0.429	0.457	0.451	0.394	0.374	0.411	0.408	0.416	0.41	0.39	0.375	0.467	0.469	0.429	0.433	0.43	0.437	0.431	0.429	0.381	0.361	0.444	0.445	0.38	0.353	0.339	0.366	0.452	0.472	0.352	0.336	0.314	0.328	0.226	0.22	0.509
subj37a	0.489	0.502	0.371	0.339	0.44	0.428	0.443	0.442	0.483	0.446	0.484	0.461	0.455	0.419	0.455	0.458	0.402	0.372	0.436	0.414	0.412	0.398	0.371	0.381	0.471	0.466	0.447	0.466	0.446	0.445	0.43	0.412	0.382	0.376	0.426	0.442	0.369	0.355	0.376	0.366	0.464	0.465	0.334	0.323	0.31	0.329	0.203	0.204	0.541
subj37b	0.502	0.51	0.373	0.336	0.44	0.426	0.439	0.438	0.48	0.441	0.484	0.465	0.462	0.422	0.462	0.464	0.403	0.376	0.437	0.421	0.418	0.401	0.366	0.382	0.471	0.472	0.439	0.472	0.447	0.448	0.43	0.414	0.379	0.381	0.428	0.44	0.373	0.364	0.379	0.372	0.462	0.472	0.339	0.321	0.308	0.328	0.199	0.198	0.534
subj38a	0.478	0.492	0.36	0.33	0.419	0.4	0.403	0.419	0.444	0.425	0.47	0.462	0.444	0.409	0.424	0.424	0.393	0.373	0.435	0.418	0.416	0.408	0.382	0.377	0.481	0.477	0.451	0.441	0.431	0.431	0.408	0.414	0.364	0.37	0.412	0.436	0.361	0.343	0.362	0.34	0.43	0.44	0.327	0.329	0.307	0.332	0.215	0.222	0.548
subj38b	0.494	0.499	0.363	0.334	0.423	0.405	0.411	0.418	0.443	0.424	0.476	0.466	0.444	0.411	0.451	0.43	0.387	0.381	0.439	0.417	0.413	0.402	0.379	0.373	0.484	0.475	0.451	0.434	0.424	0.433	0.418	0.411	0.36	0.362	0.426	0.429	0.37	0.331	0.341	0.326	0.421	0.444	0.331	0.32	0.312	0.328	0.214	0.221	0.554
subj39a	0.517	0.498	0.36	0.352	0.429	0.414	0.416	0.415	0.467	0.433	0.479	0.452	0.441	0.431	0.471	0.445	0.376	0.372	0.427	0.411	0.428	0.42	0.386	0.378	0.497	0.494	0.444	0.464	0.416	0.439	0.428	0.421	0.386	0.362	0.436	0.446	0.373	0.337	0.368	0.349	0.433	0.462	0.338	0.321	0.306	0.322	0.211	0.212	0.57
subj39b	0.515	0.504	0.36	0.356	0.429	0.423	0.417	0.424	0.471	0.442	0.482	0.462	0.434	0.44	0.46	0.441	0.389	0.366	0.425	0.413	0.441	0.424	0.385	0.374	0.486	0.491	0.451	0.462	0.424	0.444	0.43	0.421	0.383	0.363	0.428	0.445	0.362	0.347	0.358	0.346	0.435	0.466	0.337	0.329	0.303	0.323	0.21	0.218	0.56
subj41a	0.485	0.508	0.375	0.351	0.448	0.427	0.427	0.434	0.47	0.456	0.506	0.491	0.458	0.411	0.476	0.447	0.388	0.379	0.414	0.399	0.438	0.412	0.376	0.377	0.454	0.475	0.433	0.442	0.435	0.443	0.423	0.422	0.354	0.354	0.43	0.433	0.388	0.35	0.345	0.345	0.444	0.469	0.331	0.332	0.31	0.324	0.197	0.197	0.543
subj41b	0.475	0.498	0.373	0.348	0.447	0.429	0.426	0.43	0.471	0.446	0.501	0.488	0.452	0.412	0.469	0.444	0.386	0.381	0.417	0.403	0.435	0.415	0.372	0.377	0.459	0.474	0.439	0.437	0.433	0.441	0.42	0.422	0.352	0.357	0.429	0.433	0.387	0.356	0.347	0.35	0.445	0.471	0.329	0.328	0.308	0.324	0.195	0.199	0.535
subj42a	0.476	0.492	0.354	0.341	0.418	0.415	0.419	0.423	0.469	0.444	0.475	0.48	0.45	0.41	0.463	0.436	0.378	0.366	0.422	0.421	0.432	0.418	0.376	0.372	0.484	0.458	0.416	0.447	0.441	0.452	0.417	0.426	0.371	0.371	0.433	0.439	0.379	0.35	0.319	0.329	0.424	0.445	0.339	0.323	0.312	0.333	0.218	0.223	0.481
subj42b	0.492	0.501	0.351	0.347	0.421	0.419	0.415	0.432	0.467	0.456	0.478	0.486	0.452	0.415	0.469	0.437	0.377	0.361	0.42	0.419	0.432	0.417	0.38	0.375	0.483	0.461	0.416	0.454	0.439	0.449	0.421	0.43	0.375	0.369	0.432	0.441	0.392	0.347	0.339	0.322	0.425	0.45	0.337	0.322	0.316	0.332	0.219	0.22	0.521
subj43a	0.496	0.5	0.371	0.36	0.43	0.411	0.427	0.443	0.468	0.438	0.494	0.474	0.453	0.421	0.471	0.422	0.399	0.368	0.453	0.411	0.413	0.418	0.366	0.364	0.553	0.511	0.448	0.457	0.434	0.444	0.413	0.428	0.392	0.361	0.436	0.443	0.37	0.337	0.354	0.346	0.433	0.458	0.346	0.325	0.294	0.329	0.211	0.222	0.592
subj43b	0.5	0.504	0.371	0.357	0.436	0.415	0.43	0.444	0.471	0.448	0.499	0.478	0.46	0.422	0.477	0.426	0.4	0.37	0.453	0.41	0.413	0.424	0.368	0.36	0.553	0.517	0.46	0.457	0.433	0.444	0.418	0.426	0.393	0.364	0.442	0.454	0.366	0.341	0.341	0.333	0.428	0.458	0.337	0.32	0.299	0.34	0.211	0.218	0.599
subj44a	0.499	0.518	0.371	0.345	0.446	0.426	0.438	0.429	0.481	0.457	0.498	0.481	0.455	0.429	0.492	0.466	0.415	0.369	0.416	0.399	0.427	0.42	0.387	0.375	0.491	0.52	0.447	0.464	0.437	0.429	0.44	0.441	0.394	0.389	0.444	0.458	0.385	0.35	0.326	0.329	0.467	0.468	0.338	0.344	0.302	0.334	0.201	0.211	0.551
subj44b	0.49	0.52	0.369	0.344	0.442	0.422	0.434	0.423	0.491	0.442	0.496	0.477	0.453	0.427	0.49	0.465	0.411	0.371	0.417	0.398	0.433	0.415	0.388	0.372	0.482	0.516	0.455	0.453	0.439	0.428	0.44	0.427	0.386	0.388	0.44	0.447	0.388	0.347	0.328	0.332	0.46	0.469	0.335	0.34	0.304	0.329	0.197	0.21	0.53
subj45a	0.473	0.483	0.377	0.362	0.439	0.42	0.433	0.439	0.473	0.47	0.492	0.475	0.435	0.429	0.451	0.439	0.398	0.378	0.439	0.431	0.414	0.419	0.361	0.38	0.469	0.499	0.45	0.451	0.439	0.44	0.407	0.405	0.378	0.379	0.419	0.434	0.38	0.361	0.35	0.343	0.432	0.452	0.327	0.315	0.302	0.325	0.206	0.208	0.544
subj45b	0.462	0.478	0.371	0.355	0.432	0.418	0.429	0.433	0.472	0.451	0.485	0.464	0.432	0.43	0.44	0.437	0.396	0.38	0.437	0.431	0.411	0.411	0.358	0.367	0.462	0.492	0.437	0.444	0.437	0.434	0.403	0.403	0.363	0.386	0.407	0.424	0.385	0.357	0.367	0.347	0.428	0.449	0.32	0.314	0.298	0.324	0.205	0.209	0.532
p Wilcoxon	0.199384	0.199384	0.920763	0.530364	0.478456	0.297687	0.768858	0.439142	0.958639	0.199384	0.530909	0.805477	0.562554	0.965529	0.378049	0.536662	0.580158	0.822193	0.89344	0.845838	0.832291	0.775456	0.745787	0.418736	0.920855	0.74922	0.73609	0.795428	0.883188	0.872958	0.825577	0.798751	0.948312	0.920818	0.941419	0.694076	0.607124	0.628212	0.723083	0.665702	0.665689	0.631518	0.962069	0.896814	0.441487	0.26472	0.722853	0.57705	0.951784
%_difference	1.86837	1.37489	0.999185	0.998996	1.20537	1.39969	1.12837	1.39235	1.0174	1.97058	0.948164	1.39407	1.13279	1.43724	1.6624	1.52959	1.39201	1.1048	1.20263	1.34058	1.16101	1.42262	1.29862	1.19059	1.86055	1.42311	1.9062	1.67946	1.0926	1.05256	1.03059	1.42233	1.52617	1.37254	1.30501	1.49737	1.28729	1.66784	2.71417	2.02237	1.12711	1.14065	1.80091	1.61778	1.0493	1.33767	1.5186	2.16654	2.57045
mean_Dice	0.835494	0.79264	0.86797	0.881307	0.889163	0.892699	0.890405	0.899011	0.906242	0.919094	0.828009	0.829243	0.834856	0.811196	0.818416	0.845863	0.81269	0.815691	0.841436	0.842432	0.880374	0.871902	0.858909	0.864085	0.761396	0.782164	0.793292	0.83245	0.856621	0.868202	0.887323	0.904291	0.780616	0.813373	0.860834	0.874211	0.844272	0.845807	0.747943	0.771234	0.859805	0.869275	0.821085	0.82124	0.85767	0.868982	0.920075	0.914855	0.783224
stdev_Dice	0.0654098	0.0895132	0.0465534	0.0377581	0.0388083	0.036	0.0403543	0.0329538	0.038788	0.0321645	0.0842806	0.0719214	0.0754272	0.0810598	0.067479	0.0636986	0.0796795	0.0763665	0.0657967	0.0696437	0.0581044	0.061623	0.0584062	0.0629091	0.0897486	0.0952352	0.0904402	0.0840782	0.0586052	0.0556304	0.0375046	0.0382024	0.0646251	0.0699631	0.0461886	0.0519724	0.0680156	0.0593632	0.0968931	0.0794233	0.0568378	0.0601337	0.0663671	0.0677753	0.045616	0.0455611	0.0354498	0.0461242	0.101433
[truncated: 50 more columns]

## Sheet: MD_Kirby21 (x10e-4)
	White Matter Beneath																																																Deep White Matter
	Superior parietal gyrus		Cingulate gyrus		Superior frontal gyrus		Middle frontal gyrus		Inferior frontal gyrus		Precentral gyrus		Postcentral gyrus		Angular gyrus		Precuneus		Cuneus		Lingual gyrus		Fusiform gyrus		Superior occipital gyrus		Inferior occipital gyrus		Middle occipital gyrus		Superior temporal gyrus		Inferior temporal gyrus		Middle temporal gyrus		Lateral fronto-orbital gyrus		Middle fronto-orbital gyrus		Supramarginal gyrus		Rectus gyrus		Insular		Cerebellum		Corticospinal tract
	L	R	L	R	L	R	L	R	L	R	L	R	L	R	L	R	L	R	L	R	L	R	L	R	L	R	L	R	L	R	L	R	L	R	L	R	L	R	L	R	L	R	L	R	L	R	L	R	L
subj01_a	6.73251	6.94449	7.22187	7.39101	7.49765	7.5181	7.34385	7.44899	7.2776	7.44401	7.1045	7.71386	6.20618	6.82424	7.06227	6.95945	6.33961	6.29519	6.78251	6.59242	7.31203	7.29914	7.24108	7.37358	6.71876	6.64508	7.29455	7.22363	7.06684	7.14893	7.50918	7.72822	7.93586	8.04597	7.71161	7.96033	7.66959	7.7943	7.30032	7.76083	6.98216	7.6809	7.52557	7.26327	10.4037	9.28195	10.045	9.41704	7.79668
subj01_b	6.43763	6.66565	7.23654	7.29089	7.50723	7.50264	7.39503	7.52859	7.42194	7.49797	7.09707	7.54926	6.07677	6.57046	6.58732	6.60367	5.8512	5.75111	6.55681	6.34506	7.27129	6.92364	7.06581	7.14888	6.44322	6.41742	7.07298	7.00498	6.70562	6.77698	7.3277	7.39014	8.01883	7.93525	7.80736	7.79947	7.66283	7.80831	7.92001	8.24271	6.89941	7.53468	7.95091	7.47587	10.3948	9.35747	10.1	9.40489	7.52814
subj02_a	6.68983	6.70787	7.25203	7.5341	7.68612	7.54895	7.44579	7.4921	7.5055	7.54851	7.08834	7.47519	6.4248	6.75332	6.32355	6.7256	6.1014	5.73911	6.61751	6.86899	7.49954	7.65145	7.30379	7.41799	6.84806	7.01191	7.03496	7.41338	6.97057	7.12414	7.52692	7.68636	8.04043	7.77835	7.7465	8.01959	7.9335	7.79481	7.95434	7.65325	6.95763	7.64375	7.94093	7.76685	10.3476	9.44757	9.28713	9.12303	7.9998
subj02_b	6.86774	6.8388	7.30707	7.58021	7.59156	7.54595	7.3373	7.43276	7.52702	7.50983	7.00256	7.52168	6.39652	6.73928	6.51493	6.71491	6.29091	5.91356	6.76125	7.05859	7.76603	7.87036	7.92278	7.40953	6.9814	7.04699	7.29963	7.32578	7.12599	7.2006	7.6522	7.55652	8.22453	7.78131	7.87431	7.97381	7.96074	7.53382	7.60486	7.70087	7.02488	7.7413	7.77731	7.68612	10.3697	9.44434	9.48601	9.15536	8.11721
subj03_a	6.73296	6.83199	7.21552	7.16087	7.60383	7.51301	7.40351	7.52909	7.63156	7.56186	7.31559	7.86085	6.40515	6.96659	6.85824	6.86843	5.74343	5.62451	6.82375	6.88735	7.56506	7.42003	7.64851	7.62654	7.05043	7.03886	7.46832	7.68344	7.35633	7.44313	7.76527	7.83177	8.26196	8.27852	8.03819	8.07249	7.93822	7.62394	8.08064	8.11961	7.40567	7.92593	8.01449	7.85396	9.77864	9.49163	9.25154	8.95885	8.18542
subj03_b	6.81661	6.90041	7.2889	7.29866	7.73634	7.65076	7.4426	7.59813	7.57181	7.68921	7.30832	7.9478	6.33263	6.97294	7.00134	7.09498	5.84979	5.84021	6.93726	7.16169	7.52952	7.50039	7.37706	7.72322	7.31791	7.29287	7.69628	7.84267	7.46116	7.64233	7.72351	7.95859	8.29897	8.37321	8.09297	8.24262	7.99136	7.82776	8.74882	8.2395	7.50075	8.03657	7.95433	7.65648	9.87942	9.76162	9.29985	9.07102	8.09144
subj04_a	7.23684	7.08452	7.31004	7.43789	7.73567	7.60702	7.61352	7.61314	7.70439	7.48279	7.49684	7.4975	6.64597	6.59359	7.29535	7.03696	6.5258	6.33326	7.15323	6.91758	7.64576	7.35162	7.93129	7.32282	6.90852	7.09931	7.34562	7.40731	7.29681	7.32146	8.08394	7.63921	8.33731	8.00478	8.19343	7.88864	7.99519	7.82997	8.27234	8.12569	7.816	7.67123	7.6489	7.54852	9.84943	8.84843	8.39416	8.15036	7.63934
subj04_b	7.04035	6.95915	7.12831	7.41228	7.785	7.83312	7.62272	7.82679	7.65654	7.67429	7.24507	7.57782	6.40984	6.70839	7.13157	6.9193	6.39339	6.3619	7.06055	6.73455	7.32799	7.25931	7.74101	7.50492	6.81208	6.98296	7.10694	7.39335	7.17559	7.29913	7.70493	7.75445	8.24172	8.17464	7.92517	7.91086	8.18641	8.03238	8.76005	8.493	7.60924	7.74621	7.95149	7.94239	9.86663	9.01938	8.37636	8.16435	7.98101
subj05_a	6.69802	6.99412	7.39397	7.21638	7.75858	7.84125	7.70771	7.71633	8.04257	7.74414	7.31624	7.83347	6.6188	7.12239	6.93767	7.13516	6.43851	5.99684	6.65989	6.85212	7.86964	8.04296	8.08207	7.5513	6.77365	7.13136	7.2587	7.54085	7.23244	7.31673	8.04098	8.05296	8.67613	8.19944	8.00834	8.15776	7.94529	8.1594	8.48647	8.44288	7.59592	8.04745	8.04326	7.87123	10.6132	9.65242	8.55183	8.34744	7.38589
subj05_b	6.7436	6.92448	7.31164	7.08439	7.59855	7.61974	7.61165	7.4813	7.91465	7.51634	7.2241	7.61731	6.61706	6.79841	7.0189	7.08114	6.54172	6.07455	6.82496	6.81896	7.78624	8.38934	8.06689	7.47166	6.84712	7.09191	7.46706	7.4126	7.34351	7.29581	8.06731	7.88242	8.75542	8.21302	8.06825	8.03009	7.96935	7.90277	8.28056	8.34941	7.67281	7.7576	7.90596	8.12859	10.5443	9.32541	8.74872	8.42604	7.09422
subj06_a	7.22617	7.61081	7.44962	7.61579	7.86623	7.98346	7.64533	8.05326	7.74842	8.10318	7.42965	8.22116	6.61794	7.24259	7.07496	7.57285	6.72418	6.63896	7.26563	7.01806	7.55868	7.51977	7.66942	7.55863	7.45111	7.33104	7.52137	7.53876	7.53633	7.39927	7.7338	8.35082	8.54898	8.41147	8.12497	8.65091	7.73576	7.80027	8.13213	8.324	7.76387	8.65394	8.21546	7.85024	10.1267	9.86595	8.77022	8.7367	7.9148
subj06_b	7.2893	7.60254	7.48612	7.46448	8.01966	7.9816	7.76546	7.96697	7.91008	8.03129	7.67897	8.0634	6.72579	7.00201	7.15581	7.53666	6.62784	6.61075	7.2925	7.10971	7.57127	7.36344	7.97327	7.85064	7.44749	7.32129	7.756	7.70923	7.61777	7.47671	7.86677	8.11311	8.71102	8.44909	8.3784	8.5625	8.0584	7.92358	8.67979	8.76872	7.93269	8.56613	8.46237	8.7781	10.1715	9.54703	8.85039	8.65057	8.16365
subj07_a	7.06477	6.97661	6.98728	6.67834	7.52282	7.57421	7.24343	7.53767	7.39874	7.48757	7.23293	7.44007	6.25235	6.4803	6.78974	6.56529	5.87706	5.90789	6.61143	6.57899	7.5124	7.45158	7.65534	7.75405	6.60412	7.17278	7.04038	7.25375	6.65392	6.76897	7.73492	7.51883	8.63775	7.9843	7.9863	8.1115	7.45101	7.94609	7.95294	8.06241	7.18102	7.51254	7.6347	7.43624	10.3166	9.53252	10.079	9.5209	7.53794
subj07_b	7.07146	7.05857	7.06465	6.79694	7.60924	7.68742	7.25588	7.65542	7.43303	7.58041	7.26163	7.46912	6.17799	6.46692	6.89239	6.72956	6.03338	6.05479	6.53972	6.59472	7.34296	7.27684	7.44915	7.82796	6.55466	7.19561	6.89838	7.29251	6.59757	6.89688	7.36414	7.59876	8.37696	8.09196	7.86412	8.1865	7.89339	7.6375	7.98162	7.65638	7.24048	7.64372	7.50748	7.50694	10.5024	9.70606	10.1345	10.0191	7.1331
subj08_a	7.25742	6.9362	7.2991	6.99965	7.54863	7.38105	7.29779	7.41671	7.28205	7.31871	7.34393	7.19165	6.72702	6.48597	6.97336	6.84236	6.46508	6.26621	6.91773	7.03669	7.89856	7.45547	7.50215	7.14411	6.75138	6.94991	7.5703	7.26297	7.49349	7.34145	7.83164	7.2405	8.06187	7.70159	7.97045	7.51624	8.12088	7.61124	8.02051	8.41552	7.58513	7.50862	6.99259	7.83336	10.4901	9.65815	9.42156	8.5818	7.86136
subj08_b	7.02247	6.77138	7.22393	6.93116	7.68825	7.45713	7.546	7.55126	7.55515	7.29258	7.30893	7.12238	6.59807	6.36404	6.73307	6.60142	5.98377	5.9433	6.70539	7.07905	7.70006	7.41928	7.18058	7.19652	6.56518	6.95429	7.22721	7.13292	7.17156	7.2379	7.79796	7.1987	8.50211	7.59633	7.98828	7.52836	8.45004	8.21435	9.00484	8.45622	7.49423	7.45227	7.68768	8.497	10.5594	9.77278	9.39689	8.60777	8.12176
subj09_a	7.41043	7.90636	7.67553	7.64802	7.99462	7.91521	7.91953	8.05029	7.73277	8.24696	7.62287	8.36868	7.11456	7.6992	7.16456	7.79338	7.05117	6.60725	7.08244	6.77693	7.77915	7.66592	7.76452	7.72802	7.2854	7.31266	7.58433	7.51546	7.44227	7.58019	7.95469	8.55093	8.48403	8.43739	8.21373	8.21189	8.171	8.28393	8.16831	9.0056	7.80197	8.55725	8.55756	8.76222	9.41093	9.56107	8.8705	8.37932	8.22014
subj09_b	7.40151	7.6673	7.65393	7.60122	7.91895	7.75968	7.9503	7.82373	7.90345	7.87068	7.71364	8.01944	7.26076	7.36361	7.09034	7.50263	7.12859	6.6516	7.21066	6.94482	8.27832	7.84605	8.21539	7.62987	7.41275	7.33633	7.84699	7.55046	7.59888	7.55606	8.22366	7.92157	8.87122	8.13119	8.40297	7.94127	8.25844	7.91612	8.34573	8.26897	7.95204	8.19109	8.50081	8.49101	9.56291	9.02713	9.0845	8.38851	7.91643
subj10_a	7.24961	7.14353	7.45663	7.49573	7.93399	8.02858	7.63132	7.59619	7.64171	7.49489	7.53969	7.79517	6.47765	6.59523	7.10105	6.65023	7.14209	6.65701	6.97014	7.05153	7.31291	7.36708	7.05278	7.39954	7.12154	7.13504	7.10144	7.19315	7.27766	7.05056	7.5788	7.43642	8.03756	7.78201	7.98726	7.86502	7.48684	7.7504	7.72227	7.81984	7.49609	7.49223	7.82782	8.02333	10.3704	9.34788	8.06856	8.08136	7.74605
subj10_b	7.31558	7.26083	7.51084	7.72127	7.96897	8.17681	7.83682	7.84502	7.92923	7.77084	7.45112	8.00346	6.5767	6.98501	7.14164	6.94609	7.40299	6.81421	7.09228	7.12669	7.59733	7.62324	7.3211	7.95588	7.21476	7.21922	7.10845	7.52694	7.37106	7.30056	7.54219	7.9001	8.59054	8.56035	8.12267	8.21904	7.73176	8.11661	8.41611	8.69276	7.42437	7.89678	8.0968	8.22887	10.3695	9.91151	8.09465	8.267	7.77309
subj11_a	7.35322	7.46717	7.12664	6.92758	7.66706	7.58934	7.2925	7.25846	7.64912	7.39115	7.35612	7.72441	6.51076	7.01376	7.1843	6.94508	6.48128	5.95222	7.17216	6.73614	8.27333	7.61356	8.31233	7.55032	7.56318	7.24896	7.5105	7.62773	7.37696	7.29131	7.96889	7.46937	8.16759	7.82552	8.0933	7.78492	7.59372	7.22183	7.24407	7.74353	7.65513	8.05156	7.41191	7.83067	11.43	9.93567	9.57087	8.98788	7.77258
subj11_b	7.24393	7.32025	7.12622	6.83541	7.66568	7.56608	7.33271	7.38805	7.78559	7.55077	7.1909	8.02369	6.30044	6.92931	6.89837	6.81217	6.44684	5.82424	7.07756	6.69569	8.03975	7.34962	8.28389	7.54466	7.54177	7.22032	7.63544	7.7542	7.38253	7.38118	7.74769	7.75406	8.56124	8.14792	8.19792	8.21344	7.86775	7.5268	7.92523	7.93813	7.39727	8.18203	7.46851	8.07302	11.5186	10.1436	8.99686	8.6602	7.70508
subj12_a	7.29811	7.08347	7.43329	7.01734	7.66856	7.47568	7.44676	7.38201	7.54538	7.39826	7.54647	7.62844	6.51321	6.72723	7.24118	6.76488	6.24919	5.30897	6.71409	6.60943	7.39988	6.99947	7.87735	7.34464	7.27028	6.86389	7.40243	7.42662	7.20441	7.17692	7.80157	7.71765	8.28618	7.99258	8.06279	8.02799	7.57789	7.45074	8.01517	8.15769	7.72913	7.8667	7.1339	7.11989	10.4482	9.54476	9.73359	9.11798	7.74944
subj12_b	6.77401	6.78261	7.19518	6.78906	7.43498	7.16816	7.22604	7.10105	7.48264	7.23883	7.22606	7.41183	6.13991	6.54925	6.92374	6.56683	5.88731	5.07542	6.60711	6.44005	7.37328	6.94539	7.79453	7.13574	7.06901	6.67891	7.49754	7.30507	7.10928	7.04811	7.79219	7.48119	8.62604	7.83759	8.14936	7.84228	7.76129	7.58306	7.69989	8.52805	7.50544	7.77929	6.74862	6.63207	10.3467	9.48568	9.87696	9.14614	8.32436
subj13_a	7.33944	7.5884	7.66761	7.62568	8.02916	8.04825	7.87219	8.13265	7.90846	8.14146	7.60475	8.56246	6.88712	7.57858	7.27735	7.9346	6.81449	6.87449	7.24352	7.13451	7.83735	7.58965	7.92958	7.76843	7.57439	7.38665	7.81788	7.99254	7.69013	7.60896	8.11628	8.44734	8.59056	8.44696	8.29698	8.51663	7.94028	8.05185	8.60074	8.11398	7.97872	8.60647	8.84062	8.86899	9.82532	9.67607	9.26055	8.84071	8.36579
subj13_b	7.45005	7.22573	7.60771	7.50669	7.98301	8.08892	7.85093	8.14454	7.9837	8.07487	7.57771	8.49594	6.77821	7.54359	7.16062	7.44684	6.62674	6.6218	6.95693	6.8432	7.40701	7.41522	7.35969	7.57651	7.36057	7.10473	7.25529	7.61298	7.32342	7.2679	8.05438	8.29152	7.88679	8.38896	8.00048	8.51923	8.31435	8.04205	8.58287	8.32285	7.78154	8.37683	8.75803	8.67827	10.1051	9.84366	9.06827	8.89595	7.50388
subj14_a	7.01469	7.15335	7.37708	7.59852	7.70862	7.84883	7.73269	7.84283	7.63083	7.78814	7.2464	7.8421	7.06064	7.45153	7.21215	7.48214	6.71065	6.8003	7.23205	7.12431	7.53758	7.46632	7.34437	7.69393	7.31118	7.20508	7.46235	7.39309	7.34262	7.38912	7.79515	8.11897	8.29309	8.25461	7.9031	8.17019	8.1173	8.20451	8.11963	8.17436	7.55162	8.22123	8.00438	8.1277	8.7714	8.74014	7.79797	7.79994	7.74116
subj14_b	7.02776	7.20958	7.36892	7.54501	7.63213	7.65408	7.7347	7.63528	7.74168	7.58617	7.18955	7.77274	6.99669	7.49701	7.24014	7.55233	6.68935	6.76346	7.28824	7.02929	7.65667	7.36345	7.46817	7.5819	7.32016	7.1659	7.55968	7.26567	7.45063	7.32346	7.83822	8.01983	8.41365	8.03201	7.94712	8.01599	8.11476	7.99939	8.32317	8.01488	7.52518	8.26778	8.10963	7.89335	9.00844	8.7359	7.90845	7.89606	7.67024
subj15_a	7.55366	7.45344	7.4906	7.52985	7.99038	7.81705	7.67276	7.88809	7.82995	7.87759	7.66993	7.95561	7.25941	7.12814	7.34878	7.62404	6.89486	6.65531	7.05797	6.88947	7.80491	7.72277	7.98818	7.70279	7.52769	7.4755	7.52048	7.7353	7.62379	7.78694	8.0856	7.95045	8.66928	8.34741	8.21115	8.48334	7.90619	7.96639	7.94468	8.3324	7.91933	8.31772	7.86779	8.34422	10.7116	9.884	9.33192	8.9393	8.30952
subj15_b	7.52212	7.42024	7.41181	7.34923	7.97598	7.78979	7.72443	7.91137	7.85347	7.90521	7.58846	7.88483	7.37095	6.99696	7.32871	7.46018	6.85246	6.62016	6.96264	6.85294	7.62412	7.50521	7.7779	7.70367	7.51656	7.38694	7.34617	7.56424	7.49673	7.61647	8.12682	7.855	8.58088	8.09272	8.30801	8.29067	8.01909	8.07572	8.16087	8.12823	7.83165	8.12237	7.86694	8.06924	10.6744	9.71723	9.09115	8.64037	8.18872
subj16_a	7.39556	7.37286	7.48549	7.69839	7.76413	7.75103	7.7153	7.88218	7.73333	7.90426	7.62261	8.06238	7.03667	7.45414	7.39296	7.45711	6.76698	6.71904	7.14534	7.18968	7.62901	7.48505	7.62031	7.85579	7.24636	7.17785	7.40649	7.60474	7.47305	7.41604	7.86988	8.16196	8.29701	8.26639	8.05909	8.30711	7.75734	7.73949	8.31911	8.35778	7.76843	8.28683	8.18888	8.40767	9.67948	9.64495	8.43682	8.40643	8.47806
subj16_b	7.41824	7.35862	7.4754	7.6617	7.80066	7.83835	7.6884	7.94602	7.71319	7.99269	7.52	8.03383	7.09064	7.32174	7.42872	7.43838	6.73535	6.71792	7.14674	7.18479	7.56772	7.72986	7.68941	8.14214	7.13859	7.10811	7.43674	7.54298	7.42291	7.38383	7.87489	8.02097	8.26358	8.17106	8.02862	8.09978	7.85702	7.8415	8.58737	8.15101	7.85567	8.17134	8.4581	8.59047	9.76841	9.70315	8.38171	8.33647	8.30517
subj17_a	7.47106	7.54941	7.46333	7.61252	8.04925	8.16681	7.72777	8.01529	7.77051	7.95164	7.53402	8.22912	6.73277	7.35357	7.43601	7.32998	6.91176	6.75442	7.09414	6.98242	7.4601	7.72858	6.65441	7.87089	7.49837	7.33936	7.55372	7.82833	7.5392	7.51771	7.87047	8.30379	8.37856	8.59074	8.30254	8.60766	8.48304	8.32615	8.74769	9.02614	7.86887	8.37866	8.38974	8.40807	10.207	9.50144	9.29124	8.79896	7.17707
subj17_b	7.22582	7.4418	7.47292	7.61346	8.15176	8.2929	7.75895	8.06093	7.74211	7.922	7.58446	8.3064	6.69314	7.38027	7.20955	7.2704	6.79285	6.75678	7.09892	6.92518	7.39506	7.56571	7.0076	7.6221	7.34645	7.23654	7.49619	7.78307	7.5471	7.4804	7.9867	8.23971	8.07869	8.39644	8.19966	8.44093	8.31127	8.29364	8.80434	8.88545	7.67681	8.37281	8.42765	8.41879	9.90834	9.16213	8.72484	8.3447	7.01507
subj18_a	6.86202	7.20098	7.2303	7.52106	7.54593	7.50413	7.56581	7.62153	7.69836	7.81982	7.22582	7.84024	6.58103	7.01224	6.79045	7.07323	6.42607	6.34092	7.08949	7.30655	7.6143	7.52616	7.28256	7.74488	7.37444	7.113	7.47124	7.50511	7.31363	7.42738	7.89953	7.9071	8.29961	8.58835	7.83845	8.19446	8.43676	8.17236	8.98058	8.47733	7.42788	8.09126	7.95873	8.21872	9.83088	9.73453	8.7304	8.45228	8.09137
subj18_b	6.91178	7.22046	7.39761	7.57614	7.70248	7.76506	7.54276	7.9133	7.60152	8.12671	7.24126	7.94346	6.53574	7.25865	6.88502	7.08146	6.48388	6.57356	7.02192	7.35981	7.36153	7.74381	7.47171	8.0392	7.28528	7.23578	7.53625	7.85723	7.34452	7.56968	7.77286	8.29301	8.19469	8.62512	7.89747	8.38693	8.13312	8.38796	8.71889	8.72126	7.45468	8.22427	8.42196	8.45119	9.78097	9.94935	8.90179	8.64834	8.08729
subj19_a	6.74011	6.591	6.94937	6.6499	7.13188	7.1893	7.10677	7.45241	7.18478	7.50741	6.64075	7.30068	5.92572	6.18203	6.82594	6.31777	5.69793	5.79707	6.52718	6.59674	7.2383	6.98669	6.72003	7.13047	7.05273	6.55076	6.93349	6.99941	6.89549	6.8618	7.1708	7.4613	7.96894	8.26876	7.62371	7.80105	7.70238	7.74301	8.17962	8.41941	6.81849	7.33392	7.84842	8.27975	9.92981	10.0627	9.42715	9.49836	7.71736
subj19_b	6.66891	6.47057	7.02534	6.62828	7.09791	6.98989	7.24884	7.05891	7.40546	6.99778	6.95497	7.12729	5.99112	6.05423	6.70413	6.26796	5.83354	5.7776	6.61191	6.58317	7.63624	7.15999	7.38511	6.75797	7.06309	6.56809	7.22623	6.76258	7.04908	6.82949	7.7048	7.03493	8.0584	7.85282	7.79368	7.40856	7.74891	7.65025	7.61749	7.62366	7.0264	7.06871	7.54079	7.49683	10.2344	9.50178	9.63781	9.12583	7.69647
subj20_a	6.91637	7.20613	7.12545	7.19612	7.88073	7.74101	7.5456	7.48052	7.72158	7.48092	7.61109	7.97001	6.58152	6.86611	7.1894	6.97539	6.09132	6.22365	6.66828	6.83305	8.19051	7.72262	7.73415	7.45887	6.95624	6.89704	7.32603	7.46444	7.30419	7.33285	7.9467	7.73372	9.158	7.98918	8.45903	8.09113	7.75182	7.47652	7.65219	8.0221	7.48523	7.88434	7.21013	7.368	10.7268	9.18486	9.63889	8.94113	8.82772
subj20_b	7.1226	7.22737	7.19336	7.04722	7.96143	7.70321	7.60248	7.47963	7.8185	7.31949	7.87305	7.84361	6.81344	6.70436	7.5067	6.95301	6.18551	6.23965	6.90744	7.20887	8.33359	8.04941	8.02188	7.61955	7.21269	7.18821	7.58884	7.66202	7.54475	7.46995	8.11067	7.63032	8.91077	8.11314	8.52643	8.08585	7.60426	7.4613	7.28659	7.97197	7.82396	7.81768	7.50822	7.46637	10.7821	9.25035	9.72339	9.09838	8.76421
Wilcoxon	0.758351	0.639514	0.925426	0.698028	0.946696	0.904208	0.758351	0.820148	0.327262	0.841013	0.477691	0.946696	0.658798	0.564832	0.429082	0.620465	0.698028	0.883057	0.799407	0.799407	0.820148	0.778804	0.698028	0.698028	0.925426	0.946696	0.738062	0.778804	0.883057	0.925426	0.799407	0.71795	0.564832	0.925426	0.778804	0.925426	0.16534	0.601662	0.231499	0.71795	0.925426	0.861987	0.564832	0.494524	0.799407	0.946696	0.925426	0.861987	0.698028
% difference	0.617444	1.0268	0.0782578	0.571169	0.151419	0.00658721	0.359329	0.0580956	0.866215	0.370551	0.208689	0.5033	0.570709	0.954309	0.655774	1.00986	0.654834	0.437094	0.11813	0.0511153	0.254832	0.100475	0.873577	0.241624	0.320013	0.246898	0.281145	0.231942	0.182424	0.174965	0.0055875	0.893379	0.620441	0.139481	0.462136	0.463112	1.39335	0.539629	2.14094	0.360254	0.0904411	0.476034	1.16214	0.559336	0.552361	0.130163	0.0395101	0.0843992	0.889484
[truncated: 52 more columns]

## Sheet: MD_HCP (x10e-4)
	White Matter Beneath																																																Deep White Matter
	Superior parietal gyrus		Cingulate gyrus		Superior frontal gyrus		Middle frontal gyrus		Inferior frontal gyrus		Precentral gyrus		Postcentral gyrus		Angular gyrus		Precuneus		Cuneus		Lingual gyrus		Fusiform gyrus		Superior occipital gyrus		Inferior occipital gyrus		Middle occipital gyrus		Superior temporal gyrus		Inferior temporal gyrus		Middle temporal gyrus		Lateral fronto-orbital gyrus		Middle fronto-orbital gyrus		Supramarginal gyrus		Rectus gyrus		Insular		Cerebellum		Corticospinal tract
	L	R	L	R	L	R	L	R	L	R	L	R	L	R	L	R	L	R	L	R	L	R	L	R	L	R	L	R	L	R	L	R	L	R	L	R	L	R	L	R	L	R	L	R	L	R	L	R	L
subj01a	4.57667	4.56333	4.87333	5.13667	4.58333	4.62667	4.66	4.44667	4.31667	4.29333	4.34667	4.34333	4.60667	4.59667	4.77667	4.94333	5.07333	5.22333	4.71333	4.65667	4.57667	4.51333	4.60333	4.65	4.59333	4.54667	4.57	4.64	4.65333	4.72333	4.65667	4.65	4.44667	4.57667	4.64667	4.58667	4.57	4.45667	3.98667	4.02667	4.93333	4.66333	4.43	4.66667	5.48	5.19667	4.80333	4.74	3.70333
subj01b	4.42667	4.47667	4.86667	5.06667	4.67333	4.69333	4.70333	4.46333	4.39667	4.25667	4.30667	4.28667	4.53	4.53667	4.57667	4.79667	4.86667	5.10333	4.60333	4.57333	4.46	4.38667	4.45	4.48	4.48333	4.46667	4.39333	4.51667	4.53667	4.61667	4.6	4.52333	4.38667	4.52	4.54	4.48	4.61	4.46667	3.98	4.12	4.84333	4.55	4.54333	4.73333	5.43	5.03	4.76	4.71	3.57
subj03a	4.44333	4.51	4.83333	4.98	4.56	4.59333	4.52	4.37333	4.20333	4.18667	4.31667	4.32333	4.61	4.66	4.61667	4.79	4.89333	4.96667	4.68667	4.53333	4.53333	4.59333	4.57333	4.54	4.5	4.43667	4.59	4.48	4.64667	4.69	4.5	4.48	4.6	4.66	4.58667	4.54	4.22667	4.32	3.78	3.95	4.73	4.64	4.39667	4.62667	5.39	5.02	4.77	4.72667	3.66333
subj03b	4.41	4.47667	4.86	4.99333	4.65333	4.64	4.66333	4.34667	4.36667	4.18333	4.36667	4.28333	4.66333	4.6	4.57	4.71	4.86	4.93667	4.66333	4.52333	4.61333	4.64333	4.54	4.54	4.47667	4.39333	4.61	4.49667	4.63	4.64333	4.55	4.48667	4.58667	4.71667	4.63	4.57	4.35333	4.15	3.7	3.92333	4.79	4.57	4.46333	4.69	5.46667	5.02333	4.75333	4.74667	3.63333
subj04a	4.54333	4.45667	4.71667	4.84333	4.52667	4.51333	4.56667	4.32	4.24333	4.16333	4.22667	4.14	4.55667	4.45	4.73	4.77667	5.00667	4.97333	4.62	4.56	4.43333	4.29333	4.55667	4.32667	4.51667	4.53667	4.60333	4.45	4.69	4.65333	4.66333	4.61667	4.44	4.41333	4.60667	4.38	4.57333	4.45333	4.11667	4.11333	4.76	4.52333	4.30333	4.56667	5.50667	5.02333	4.61	4.51	3.58
subj04b	4.52	4.5	4.77333	4.85	4.5	4.51333	4.45333	4.31333	4.2	4.14667	4.21667	4.17333	4.6	4.53667	4.70333	4.81333	5.05333	5.00667	4.67667	4.63333	4.42667	4.49667	4.51667	4.55	4.56667	4.50333	4.65333	4.64	4.73333	4.74333	4.55333	4.71	4.40667	4.63333	4.58333	4.57333	4.29667	4.44333	4.04333	4.06333	4.79667	4.57333	4.27333	4.45667	5.34	5.11667	4.71	4.64667	3.51333
subj05a	4.37333	4.32	4.62667	4.75	4.35	4.32667	4.45667	4.14	4.10333	4.05333	4.19	4.14333	4.49333	4.50333	4.48667	4.62667	4.76667	4.89333	4.40333	4.56333	4.29667	4.26667	4.35	4.22667	4.25333	4.34333	4.49	4.29333	4.41333	4.46667	4.45667	4.38667	4.42667	4.43333	4.42333	4.32667	4.32667	4.28333	3.93667	3.85	4.62333	4.49	4.06333	4.27333	5.30667	4.94667	4.53333	4.45667	3.51333
subj05b	4.49333	4.41333	4.66	4.80333	4.41	4.42	4.47333	4.22	4.08333	4.17667	4.23667	4.21333	4.55	4.59333	4.60667	4.72	4.89	5.02667	4.49	4.64333	4.37667	4.46333	4.48	4.41	4.34667	4.44333	4.59333	4.46333	4.51	4.62333	4.47	4.54667	4.49	4.48667	4.51667	4.46333	4.4	4.28	4.09333	3.93	4.68	4.58333	4.12667	4.30667	5.27667	5.08667	4.62667	4.55667	3.56
subj06a	4.56667	4.51	4.72667	4.93	4.69	4.69667	4.71333	4.5	4.32667	4.34667	4.22	4.20333	4.55	4.53667	4.74	4.80667	4.92	4.99333	4.73333	4.60333	4.35	4.41	4.54667	4.54333	4.53	4.42	4.62	4.55667	4.65333	4.64667	4.59667	4.63	4.51	4.53	4.56333	4.43	4.63	4.55333	4.25333	4.08667	4.79667	4.66	4.55	4.74333	5.29	4.90667	4.57333	4.45333	3.47
subj06b	4.47	4.44667	4.72333	4.86667	4.70667	4.69	4.72	4.40667	4.34667	4.19333	4.17	4.09667	4.50333	4.48333	4.65667	4.74333	4.84	4.96667	4.72333	4.61333	4.37333	4.33333	4.50667	4.43	4.46667	4.37	4.69667	4.50333	4.64667	4.61333	4.60333	4.46333	4.53333	4.5	4.59	4.34	4.53333	4.30667	3.84	3.69667	4.80667	4.54	4.34667	4.52	5.21667	4.68333	4.65667	4.55333	3.43333
subj07a	4.54667	4.54667	4.77667	4.95667	4.66	4.62333	4.61	4.46	4.32333	4.27333	4.28667	4.28333	4.57333	4.54667	4.85667	4.75333	4.92667	4.96667	4.61667	4.54667	4.41	4.44333	4.63333	4.55667	4.7	4.53333	4.84333	4.67667	4.80667	4.67333	4.69333	4.58	4.62333	4.60667	4.69	4.50333	4.6	4.64333	4.11667	4.04	4.84333	4.61667	4.33333	4.76	5.48333	4.99667	4.73333	4.62333	3.82
subj07b	4.6	4.56667	4.74333	4.97333	4.62333	4.58667	4.57333	4.43667	4.28333	4.28333	4.30667	4.28667	4.63	4.55333	4.86333	4.83	4.95667	5	4.65	4.56333	4.40667	4.43	4.53	4.53333	4.72667	4.57333	4.83667	4.68333	4.81667	4.69667	4.63333	4.66667	4.48	4.66333	4.6	4.56667	4.51333	4.49	3.94333	3.90667	4.80333	4.67	4.10667	4.64	5.40667	5.05333	4.68333	4.61667	3.73333
subj08a	4.52	4.42667	4.67	4.81667	4.5	4.41667	4.45	4.16333	4.05333	4.11667	4.25	4.15333	4.49333	4.41333	4.65333	4.63333	4.91	4.90667	4.70333	4.65333	4.32667	4.54667	4.41667	4.54667	4.46	4.50333	4.39667	4.52333	4.55667	4.6	4.38333	4.51333	4.34	4.72333	4.43	4.49667	4.28	4.25667	3.79333	3.66333	4.65333	4.47	4.35667	4.55	5.04667	4.89333	4.69333	4.66	3.71667
subj08b	4.51	4.41	4.61667	4.76667	4.47	4.35333	4.44667	4.08667	4.06	4.03333	4.24	4.11	4.47	4.42	4.67333	4.65667	4.86	4.9	4.69667	4.66667	4.27667	4.51	4.35667	4.42667	4.47333	4.50333	4.39	4.45333	4.57667	4.58	4.35667	4.47333	4.32333	4.57667	4.39	4.43667	4.28333	4.41333	3.88667	3.85667	4.63333	4.46333	4.25667	4.37667	4.99	4.81	4.67333	4.62667	3.59
subj09a	4.52	4.47	4.87333	5.04	4.58667	4.58667	4.51	4.31333	4.17	4.14	4.42	4.33	4.56333	4.54333	4.69667	4.82	4.92333	5.02667	4.65	4.51333	4.56	4.50333	4.65	4.7	4.32333	4.37667	4.66333	4.63	4.67667	4.69667	4.67	4.69667	4.59333	4.95333	4.64	4.64333	4.35333	4.35667	3.92333	3.85	4.88667	4.61	4.25333	4.79667	5.47333	5.11333	4.68667	4.69	3.72
subj09b	4.51667	4.42	4.88667	4.96333	4.51333	4.46	4.49	4.20333	4.12333	4.04333	4.41667	4.22333	4.57667	4.44667	4.79667	4.71333	4.89	4.94333	4.65333	4.56333	4.52667	4.54333	4.70333	4.67	4.37	4.35333	4.69	4.58333	4.72333	4.68667	4.72667	4.65333	4.67	4.82667	4.74	4.53	4.27	4.29333	3.82333	3.54	4.96	4.5	4.36	4.66333	5.40667	5.06667	4.75333	4.69333	3.75667
subj10a	4.67333	4.66667	4.8	4.88	4.39	4.37	4.35333	4.31667	4.05	4.16667	4.32667	4.37667	4.74	4.78	4.80667	4.99	5.07333	5.06	4.67667	4.74333	4.62333	4.64333	4.76667	4.67667	4.64333	4.55	4.71333	4.46667	4.74667	4.71	4.55333	4.69667	4.39	4.68333	4.58	4.51	4.18	4.21333	3.59667	3.78	4.86	4.76333	4.04667	3.87667	5.18	5.04667	4.68333	4.6	3.68
subj10b	4.57333	4.53667	4.94667	5.13333	4.74333	4.72333	4.65	4.51	4.50333	4.38667	4.33667	4.37667	4.64333	4.63667	4.66667	4.82	5.00667	5.06667	4.64333	4.66667	4.63	4.56667	4.72333	4.62	4.52	4.45667	4.88	4.47667	4.67333	4.64333	4.78667	4.79333	4.63	4.85667	4.73333	4.64667	4.65333	4.61	4.04333	4.12667	4.94333	4.70333	4.28	4.50667	5.61	5.36667	4.73333	4.67667	3.74333
subj11a	4.44	4.4	4.35667	4.55333	4.33333	4.35667	4.36	4.17667	4.19667	4.02	4.16	4.19667	4.57667	4.6	4.56	4.87333	4.76667	4.85333	4.59333	4.53667	4.56667	4.27333	4.49	4.33333	4.44667	4.43667	4.51333	4.36667	4.58	4.59	4.61	4.45333	4.33333	4.46333	4.51	4.36667	4.3	4.28333	3.50667	3.75667	4.63333	4.66333	4.21333	4.38333	5.44	4.88	4.58333	4.54333	3.47333
subj11b	4.34	4.35333	4.55	4.66	4.47	4.43333	4.48	4.18333	4.2	4.02667	4.14	4.10333	4.48	4.5	4.56667	4.70667	4.73333	4.89	4.65	4.57333	4.45667	4.34333	4.40667	4.47333	4.47333	4.37667	4.40333	4.53	4.61667	4.60667	4.54667	4.52333	4.33	4.52333	4.55	4.47333	4.33667	4.36	3.68667	3.6	4.65	4.5	4.11	4.07667	5.34333	4.92	4.72667	4.71	3.43333
subj12a	4.47667	4.50333	4.83	5.04333	4.49	4.55667	4.49333	4.36	4.15333	4.18333	4.28	4.32	4.51	4.60333	4.69667	4.90667	4.96667	5.19	4.73	4.61333	4.51667	4.51667	4.65667	4.56	4.59667	4.53333	4.71333	4.50333	4.66333	4.68	4.57667	4.59333	4.51667	4.44	4.59667	4.41333	4.31333	4.41667	3.84	4.04333	4.79	4.65667	4.33667	4.49333	5.38	4.98333	4.84	4.74	3.71
subj12b	4.52	4.47333	4.9	5.06333	4.66667	4.69667	4.66	4.48333	4.31333	4.29	4.34333	4.33	4.59	4.57333	4.72	4.83	4.95	5.12	4.63667	4.52667	4.38667	4.38667	4.51333	4.42	4.54667	4.49333	4.61333	4.46	4.58333	4.63333	4.57333	4.57333	4.35667	4.37	4.5	4.39667	4.45	4.51	4.01	4.16667	4.84333	4.63	4.43	4.66667	5.38333	5.08	4.73	4.64	3.62333
subj13a	4.48	4.44333	4.77333	4.96	4.50667	4.44333	4.49333	4.27667	4.14	4.15	4.31667	4.28667	4.64	4.57333	4.59	4.74333	4.80333	4.85	4.62667	4.49	4.44667	4.45333	4.48333	4.41667	4.44667	4.39667	4.49333	4.41667	4.58	4.56	4.51667	4.46333	4.56333	4.59333	4.51667	4.43333	4.43333	4.48333	4.05	4.26	4.66667	4.53	4.4	4.41333	5.39667	5.06	4.65667	4.57667	3.72667
subj13b	4.42	4.43333	4.89	5.11	4.73333	4.66667	4.68667	4.39333	4.4	4.24667	4.37667	4.32333	4.69333	4.62333	4.58333	4.71	4.79	4.87667	4.61	4.47333	4.48667	4.48667	4.43333	4.48	4.40667	4.35667	4.53667	4.42333	4.57333	4.54667	4.57667	4.47667	4.51	4.64333	4.57333	4.49333	4.46	4.48333	4.18	4.35333	4.74333	4.52	4.58	4.59	5.42	5.09	4.69333	4.65667	3.62333
subj14a	4.46333	4.36333	4.55667	4.65	4.4	4.38667	4.57	4.18667	4.05333	4.08	4.14667	4.11333	4.47	4.46333	4.71	4.75333	4.81	4.76	4.73667	4.63	4.30333	4.47333	4.41333	4.37333	4.6	4.53	4.70333	4.58667	4.75333	4.76333	4.60667	4.58333	4.24	4.46	4.48	4.40333	4.18	4.21333	3.36	3.62333	4.79	4.50667	3.67667	4.07667	5.04	4.85667	4.57	4.45667	3.33
subj14b	4.56667	4.54333	4.57	4.75667	4.57667	4.63667	4.68667	4.34	4.23667	4.06333	4.27	4.3	4.61333	4.65667	4.83667	5	4.87333	4.95333	4.63	4.59667	4.56333	4.42	4.64333	4.4	4.47	4.54	4.73	4.51	4.72333	4.73333	4.65	4.61	4.29667	4.45667	4.62667	4.39333	4.33333	4.18667	3.58333	3.98667	4.81333	4.67667	3.92	4.33333	5.25	4.90667	4.45667	4.34667	3.42
subj15a	4.3	4.28	4.45333	4.62667	4.27	4.29333	4.34667	4.15333	4.03667	4.11667	4.07333	4.10333	4.35333	4.39	4.45	4.65667	4.60333	4.70333	4.52	4.48	4.34	4.27333	4.34667	4.21333	4.42667	4.41333	4.39	4.31333	4.53667	4.52333	4.47667	4.51333	4.44	4.42667	4.39667	4.26	4.18333	4.20333	3.60667	3.74	4.54667	4.49667	3.92667	4.49	5.35	4.95333	4.70333	4.64667	3.52667
subj15b	4.42667	4.31667	4.63333	4.73333	4.56	4.54667	4.62	4.29667	4.28	4.15667	4.24667	4.16667	4.53	4.46667	4.6	4.62667	4.72	4.80333	4.53	4.46333	4.24333	4.27667	4.40667	4.24	4.46667	4.37667	4.41333	4.34	4.57	4.52	4.61667	4.47333	4.61333	4.37667	4.54667	4.26333	4.35	4.22667	3.88	3.77333	4.78333	4.43667	3.98333	4.55667	5.49333	4.84	4.72333	4.61	3.42667
subj16a	4.74	4.70333	4.80667	4.98333	4.95667	4.95	4.76	4.63333	4.51333	4.49667	4.56	4.48333	4.89667	4.86667	4.97333	5.11	5.24667	5.28	4.71667	4.71	4.42333	4.34333	4.69	4.56	4.85333	4.67	4.82333	4.75	4.86667	4.8	4.83333	4.87667	4.62667	4.91	4.82667	4.63667	4.58	4.60333	4.01667	4.02	4.95333	4.81	4.41333	4.65333	5.42	5.28	4.59667	4.45333	3.38667
subj16b	4.74667	4.71	4.80333	4.91333	4.95667	4.95667	4.76333	4.61333	4.52667	4.48333	4.55667	4.49333	4.89667	4.88	4.96667	5.11667	5.23667	5.27333	4.74	4.73667	4.42	4.36667	4.65333	4.56667	4.83	4.67	4.73667	4.75667	4.85333	4.81667	4.81333	4.89667	4.63667	4.88667	4.82	4.64333	4.64667	4.65333	4.02	4.09333	4.96667	4.81333	4.48667	4.66333	5.43	5.23	4.60333	4.46	3.39
subj17a	4.58667	4.46667	4.42667	4.62333	4.42667	4.43	4.42667	4.19667	4.12	4.07667	4.23667	4.23333	4.58667	4.53333	4.58333	4.80333	4.89333	4.85333	4.51	4.55	4.4	4.19667	4.36	4.14667	4.35	4.55	4.47333	4.32667	4.59667	4.61667	4.4	4.34333	4.03667	4.27333	4.41667	4.22	4.43333	4.22333	3.71667	3.56333	4.57333	4.62667	3.97667	4.11	4.99667	4.57	4.59	4.54667	3.33
subj17b	4.36333	4.27333	4.28333	4.49	4.44667	4.47667	4.41667	4.24	4.06667	4.12667	4.10667	4.14667	4.39333	4.41	4.25667	4.56333	4.59	4.60667	4.32	4.39	4.14333	4.02333	4.14	3.98667	4.14667	4.33667	4.23	4.2	4.38333	4.48	4.21667	4.29	3.98	4.11333	4.26	4.16667	4.36667	4.25667	3.60667	3.51333	4.33	4.45667	4.09667	4.07	4.92333	4.58	4.58333	4.51333	3.18333
subj18a	4.34667	4.37	4.69	4.88	4.38667	4.36333	4.45333	4.24667	4.07333	4.04667	4.19667	4.13667	4.59	4.44333	4.55333	4.60667	4.77	5.03667	4.54	4.56333	4.39333	4.33	4.50667	4.38667	4.21667	4.25667	4.48333	4.46	4.48333	4.47667	4.57333	4.51667	4.62	4.59	4.56667	4.41333	4.11	4.07333	3.52667	3.69	4.73667	4.51333	3.98	4.13	5.43333	5.01	4.83333	4.80333	3.73667
subj18b	4.49	4.50333	4.81333	5.01333	4.68333	4.72667	4.75	4.44667	4.29	4.08667	4.27667	4.23667	4.72667	4.53	4.67667	4.79333	4.91333	5.13667	4.54667	4.57	4.44667	4.33667	4.58333	4.36667	4.21667	4.28667	4.50667	4.41333	4.52	4.46667	4.64667	4.41667	4.60667	4.50667	4.63667	4.28667	4.49667	4.08333	3.91333	3.76667	4.76333	4.63	4.39333	4.43667	5.59	4.97	4.79	4.71667	3.73333
subj19a	4.73667	4.63667	4.80333	4.94	4.74	4.72667	4.80333	4.53667	4.43333	4.32	4.50667	4.45333	4.76667	4.74	4.83	4.95667	5.02333	5.05	4.70333	4.65667	4.44667	4.49667	4.64	4.38333	4.80333	4.77	4.59	4.59333	4.76	4.72667	4.73	4.69333	4.62	4.46333	4.65333	4.42333	4.59333	4.30667	4.00667	4.04333	4.78667	4.69333	4.60333	4.54	5.48333	5.04333	4.76667	4.66333	3.67333
subj19b	4.61	4.63	4.89333	5.01	4.82	4.79667	4.88667	4.51333	4.58	4.27333	4.51333	4.41667	4.75667	4.71	4.78333	4.89667	4.97	5.06667	4.76333	4.70333	4.44333	4.47333	4.61333	4.49333	4.77333	4.65	4.53	4.57667	4.78	4.74	4.73667	4.64	4.72333	4.51	4.71	4.42333	4.61667	4.33	4.12	3.97667	4.85667	4.61667	4.60667	4.39	5.47667	4.92667	4.81	4.71333	3.70667
subj20a	4.53333	4.48667	4.75667	4.98667	4.55333	4.51333	4.55	4.28333	4.25	4.19333	4.34667	4.33	4.64333	4.55333	4.61667	4.83	4.97	5.03667	4.73333	4.77667	4.50333	4.57333	4.65333	4.63667	4.51333	4.53667	4.63	4.67333	4.78	4.71	4.62333	4.52667	4.48667	4.58	4.54	4.39	4.61	4.37	3.84667	3.84	4.78	4.69333	4.18333	4.4	5.36333	4.99	4.80667	4.7	3.64333
subj20b	4.56667	4.52333	4.84	5.08333	4.67	4.67667	4.62333	4.43333	4.34333	4.37	4.39667	4.41667	4.69333	4.61333	4.65667	4.83	5.04333	5.08	4.72333	4.8	4.42	4.58667	4.60333	4.68	4.54	4.57667	4.58667	4.71	4.75	4.73667	4.62	4.62	4.53667	4.58667	4.53667	4.41	4.67333	4.49333	4.08667	3.93	4.81333	4.70333	4.31	4.52667	5.42667	5.05333	4.82667	4.70333	3.63333
subj21a	4.35667	4.34667	4.78667	4.85667	4.58333	4.48	4.58	4.3	4.26	4.18	4.26	4.11	4.51667	4.38667	4.51667	4.7	4.70333	4.75333	4.53	4.44667	4.21333	4.22	4.26667	3.95667	4.21667	4.27667	4.44	4.17667	4.45333	4.43	4.46667	4.47333	4.17333	4.41	4.34667	4.35333	4.63	4.50333	4.17	4.04667	4.74667	4.54667	4.27667	4.40667	5.45667	5.13	4.57333	4.45333	3.54667
subj21b	4.45333	4.31667	4.79667	4.85333	4.7	4.63667	4.66667	4.42667	4.41667	4.26667	4.31	4.16	4.54333	4.37667	4.56	4.60333	4.71	4.74333	4.54	4.44333	4.21667	4.34	4.41	4.31333	4.29667	4.22333	4.40333	4.37667	4.37667	4.49	4.62667	4.48333	4.40667	4.48667	4.52	4.34333	4.90667	4.62	4.40333	4.24667	4.81	4.49333	4.36	4.63667	5.63667	5.11667	4.65333	4.53	3.54667
subj22a	4.36333	4.38667	4.78	5	4.55	4.48667	4.50333	4.40667	4.18667	4.16667	4.18	4.17333	4.42667	4.46	4.54333	4.75333	4.81667	4.92	4.54667	4.49333	4.45333	4.41	4.6	4.52333	4.19	4.23667	4.53333	4.49333	4.47	4.49667	4.57667	4.62333	4.54333	4.67333	4.5	4.51667	4.27333	4.34667	3.73	3.99	4.68333	4.58333	4.08333	4.52	5.41333	4.97	4.79	4.76333	3.70333
subj22b	4.4	4.38667	4.78333	4.98667	4.50667	4.38333	4.47333	4.31667	4.16333	4.07333	4.21667	4.13667	4.47	4.47333	4.62667	4.75667	4.89	4.98333	4.6	4.53667	4.45667	4.45333	4.58	4.53667	4.23667	4.24333	4.56667	4.55333	4.52667	4.52333	4.55	4.60333	4.48333	4.66333	4.49667	4.49667	4.15	4.19	3.76	3.75667	4.72667	4.53	4.16333	4.51333	5.35	4.99	4.83333	4.81	3.63667
subj23a	4.48	4.4	4.41	4.62	4.41	4.38667	4.45	4.23667	4.08333	4.21333	4.18	4.20333	4.5	4.5	4.65	4.75333	4.77667	4.74667	4.64	4.70333	4.40667	4.49	4.38333	4.35	4.53333	4.56	4.51	4.56333	4.59	4.59	4.5	4.54333	4.24667	4.31	4.48667	4.33	4.39667	4.12667	3.59333	3.74667	4.64333	4.59333	4.1	4.33667	5.24667	4.89667	4.73	4.60333	3.29667
subj23b	4.31667	4.34	4.56333	4.70333	4.61333	4.55333	4.63	4.35667	4.33667	4.19	4.22	4.17333	4.49333	4.46667	4.48	4.66	4.60333	4.65	4.58667	4.61333	4.40333	4.45	4.24667	4.42667	4.39333	4.38667	4.46	4.53	4.51333	4.51333	4.56	4.51667	4.32667	4.48	4.52	4.41	4.38	4.23667	3.68	3.71	4.62	4.54667	4.11333	4.24667	5.24667	4.89	4.65333	4.62333	3.32667
subj24a	4.29667	4.32333	4.67	4.86	4.51	4.53667	4.50333	4.29667	4.29	4.18	4.16	4.16333	4.44333	4.41667	4.52	4.62	4.75333	4.91667	4.52333	4.51333	4.54333	4.47333	4.52333	4.57333	4.45667	4.42	4.57333	4.39333	4.58667	4.55333	4.53667	4.54333	4.47333	4.67667	4.56	4.52333	4.33	4.36	3.89667	4.06	4.72667	4.54333	4.13	4.62	5.27333	5.07	4.67667	4.6	3.71667
subj24b	4.40333	4.35	4.75667	4.96667	4.59667	4.63	4.55667	4.42333	4.31333	4.36667	4.21	4.25667	4.49333	4.5	4.65333	4.64333	4.84	4.88333	4.53667	4.54	4.49	4.53333	4.60667	4.54	4.50667	4.45667	4.54667	4.41667	4.60667	4.60667	4.66667	4.65	4.58333	4.56333	4.63667	4.51333	4.46667	4.43	4.05	3.98333	4.80333	4.6	4.29	4.63667	5.33	5.1	4.65	4.53333	3.73667
subj25a	4.53333	4.56333	4.88333	5.04667	4.77	4.79667	4.78	4.57	4.53667	4.41333	4.39	4.35333	4.64	4.59333	4.69	4.82	4.92	4.99667	4.63	4.57333	4.46	4.43333	4.65667	4.58	4.56333	4.58333	4.67667	4.60333	4.73333	4.67	4.77333	4.61667	4.73	4.64	4.79	4.60667	4.64	4.7	4.11667	4.21333	4.89667	4.69333	4.44667	4.56	5.58667	5.1	4.73667	4.63667	3.72667
subj25b	4.60667	4.61	4.83	4.97667	4.56	4.57333	4.58333	4.4	4.34667	4.27	4.38667	4.32333	4.67333	4.58667	4.85333	4.85333	4.97	5.08	4.71	4.66	4.55333	4.52333	4.73667	4.65333	4.63	4.65	4.82333	4.65667	4.80333	4.75	4.75333	4.68	4.66	4.66	4.83	4.65667	4.24	4.42333	3.63667	3.84	4.94667	4.70667	4.13	4.25	5.53	5.10333	4.78	4.68667	3.77
subj26a	4.49667	4.45333	4.62333	4.85333	4.37333	4.42333	4.34667	4.20333	4.02667	4	4.17667	4.28333	4.48	4.55333	4.63333	4.79	4.88	4.88667	4.59667	4.65	4.37333	4.42	4.39333	4.38333	4.52	4.52	4.46333	4.42	4.59667	4.64333	4.32	4.43	4.26333	4.49333	4.28333	4.25667	4.34667	4.14	3.78	3.68333	4.59333	4.67333	4.10667	4.45667	5.13333	4.72333	4.64667	4.54333	3.51333
subj26b	4.61667	4.48667	4.71667	4.94	4.56	4.62333	4.56	4.36667	4.22667	4.27333	4.30667	4.40667	4.63667	4.62	4.70667	4.74667	4.96333	4.93667	4.59333	4.66	4.35667	4.49	4.55	4.45	4.54	4.51333	4.52667	4.42333	4.60333	4.66	4.55	4.63333	4.49667	4.62333	4.48667	4.40333	4.59	4.30667	3.86	3.89667	4.76333	4.71	4.21	4.56333	5.37667	4.95333	4.73333	4.57667	3.59333
subj27a	4.48333	4.43	4.72667	4.85333	4.47	4.42	4.48333	4.10667	4.13333	4.01667	4.26667	4.15	4.50333	4.44667	4.65667	4.75667	4.85333	4.90333	4.69667	4.66333	4.48667	4.55333	4.54333	4.57333	4.63333	4.49	4.5	4.51333	4.70333	4.68	4.6	4.47	4.48667	4.43333	4.48667	4.39333	4.19333	4.02333	3.60333	3.63667	4.75	4.46667	4.40667	4.29	5.17333	4.76	4.73	4.60667	3.56333
subj27b	4.34667	4.32333	4.66	4.75333	4.39667	4.31667	4.42333	4.04	4.10667	3.98333	4.19	4.06667	4.42	4.34333	4.50333	4.64333	4.73333	4.76333	4.60667	4.59	4.45	4.55333	4.39333	4.58	4.55333	4.4	4.48	4.50333	4.63333	4.59667	4.52333	4.49333	4.51333	4.58667	4.44333	4.45333	4.11667	4.07333	3.57	3.72	4.67333	4.37	4.30667	4.10333	5.01	4.68333	4.58333	4.52667	3.56
subj28a	4.32	4.28333	4.69	4.90667	4.45333	4.48667	4.47333	4.32	4.26	4.23333	4.18333	4.14667	4.48	4.43667	4.65	4.67333	4.78333	4.88	4.59667	4.61667	4.45667	4.43333	4.47	4.52	4.53	4.37667	4.42	4.49	4.59333	4.59333	4.52	4.61333	4.55333	4.67	4.59667	4.56	4.37	4.44	4.11667	3.86667	4.74333	4.46667	4.22667	4.4	5.25	4.99667	4.63333	4.57333	3.65333
subj28b	4.27333	4.29	4.73	5.00667	4.48667	4.56333	4.46	4.40667	4.37667	4.29	4.14333	4.19333	4.47667	4.48333	4.58333	4.69	4.76333	4.86333	4.57333	4.58667	4.54667	4.44	4.49333	4.53333	4.46667	4.36	4.48333	4.44333	4.59333	4.55667	4.55667	4.62	4.61333	4.74333	4.63	4.56667	4.33333	4.52333	4.02667	4.02667	4.74333	4.49333	4.36333	4.44667	5.37	5.09667	4.67333	4.63333	3.61
subj29a	4.52333	4.53333	4.69333	4.92667	4.61	4.54667	4.38667	4.25667	4.19	4.18333	4.26667	4.29	4.54667	4.55333	4.77333	5.05	4.97333	4.99	4.47667	4.50333	4.44333	4.33	4.58	4.52333	4.50667	4.48	4.73667	4.54	4.67667	4.62333	4.61	4.54333	4.37667	4.47	4.57	4.42	4.66333	4.50333	4.22333	4.09667	4.85667	4.73667	4.47667	4.59	5.48667	4.94333	4.56	4.44667	3.47
subj29b	4.51667	4.56	4.83333	5.07	4.73667	4.69667	4.5	4.42667	4.31667	4.45	4.30667	4.36667	4.52	4.60667	4.74667	5.04667	4.93	5.01333	4.48333	4.55	4.44667	4.37333	4.58667	4.63667	4.47333	4.51667	4.69	4.63667	4.65333	4.67	4.67667	4.80333	4.46333	4.69333	4.60333	4.65667	4.81667	4.82	4.26	4.28333	4.84667	4.75333	4.61667	4.71667	5.60667	5.25667	4.59667	4.57667	3.56667
subj30a	4.41	4.41333	4.71	4.86	4.43	4.45	4.40333	4.16667	4.05333	4.07667	4.19333	4.18	4.42	4.42667	4.67667	4.65	4.96667	4.94	4.67667	4.61333	4.31667	4.48	4.39	4.48667	4.57	4.5	4.42	4.42333	4.56	4.55333	4.38667	4.52667	4.34333	4.53	4.33667	4.41	4.10333	4.24333	3.84667	3.63667	4.62333	4.44333	4.18	4.54667	5.01333	4.81667	4.59667	4.49667	3.46333
subj30b	4.44	4.41667	4.69333	4.83333	4.39	4.4	4.34667	4.12667	3.94667	4.03333	4.16	4.16	4.42	4.40667	4.66667	4.64333	4.96667	4.9	4.71	4.62	4.3	4.46667	4.35333	4.51333	4.6	4.52	4.43667	4.44667	4.58333	4.58667	4.33667	4.53333	4.26667	4.58667	4.3	4.44333	4.07667	4.22333	3.73667	3.76	4.63333	4.42	4.21667	4.42	4.92667	4.76333	4.60333	4.53	3.43
subj31a	4.22	4.26333	4.44333	4.60667	4.33	4.27	4.31667	4.10667	4.08	3.87333	4.03333	4	4.29333	4.25667	4.39	4.60667	4.63667	4.73333	4.45333	4.46333	4.20667	4.20333	4.29333	4.19	4.28	4.23667	4.37333	4.26667	4.43333	4.46	4.30667	4.16	4.27333	4.12667	4.35	4.14333	4.46333	4.17333	3.67667	3.88	4.45667	4.41	3.87333	4.05333	5.20333	4.69333	4.66	4.56	3.49667
subj31b	4.2	4.27333	4.52	4.64667	4.48333	4.42667	4.41333	4.25667	4.20667	4.11	4.10333	4.12	4.33667	4.33667	4.35	4.51667	4.60333	4.64	4.45667	4.49667	4.22333	4.27667	4.27667	4.22	4.24333	4.21667	4.34333	4.33	4.39333	4.45667	4.34333	4.36333	4.31667	4.27667	4.39333	4.3	4.49667	4.29333	3.74667	3.94333	4.48333	4.4	3.82333	4.22333	5.32667	4.89667	4.68	4.57	3.51667
subj32a	4.46	4.38	4.61	4.82	4.56333	4.48333	4.59333	4.28667	4.25667	4.23667	4.29	4.19333	4.58	4.45	4.73667	4.75667	4.73	4.9	4.43667	4.56333	4.34333	4.35	4.50333	4.38	4.43667	4.41667	4.55667	4.52667	4.61667	4.60667	4.61667	4.56333	4.51	4.61333	4.57667	4.46667	4.66333	4.39	3.82333	3.85667	4.74	4.51667	4.08333	4.43667	5.41667	5.02667	4.64333	4.49333	3.49
subj32b	4.60667	4.58333	4.79333	4.99667	4.77333	4.8	4.75	4.55333	4.39667	4.39667	4.39333	4.41667	4.73667	4.70667	4.83667	5.00333	4.88667	5.08667	4.54667	4.59333	4.57	4.34667	4.69	4.42667	4.41667	4.50333	4.64667	4.56	4.68	4.66	4.68333	4.58	4.62333	4.72	4.64	4.49	4.68667	4.33667	3.86	3.95667	4.81333	4.73667	4.28	4.62333	5.5	5.11667	4.68333	4.54333	3.58
subj33a	4.43667	4.43667	4.64667	4.70667	4.56333	4.57	4.57333	4.24333	4.23667	4.15	4.22667	4.16333	4.58333	4.54	4.68667	4.65333	4.93333	4.93333	4.72	4.75667	4.36	4.37333	4.42	4.44667	4.51	4.49667	4.44667	4.58333	4.63	4.62333	4.55667	4.57667	4.27	4.29333	4.57	4.44	4.3	4.34333	3.66333	3.65	4.73333	4.54	4.14667	4.2	5.35667	5	4.79333	4.69333	3.44333
subj33b	4.48667	4.38667	4.54333	4.73	4.50667	4.57	4.46333	4.34	4.13667	4.30333	4.17333	4.22333	4.52	4.55667	4.71	4.66667	4.9	4.89667	4.69	4.70667	4.29	4.27	4.37667	4.32333	4.51667	4.57667	4.38667	4.44333	4.54333	4.61	4.55	4.55	4.13333	4.28667	4.45667	4.38	4.44333	4.51	3.72667	4.13333	4.63	4.56333	4.27667	4.48667	5.35333	5.08667	4.75667	4.64333	3.41333
subj34a	4.68	4.59	4.56	4.73667	4.52	4.51667	4.47333	4.42667	4.23	4.36	4.4	4.39667	4.80333	4.85	4.91	5.09	5.07333	5.2	4.84	4.76	4.61	4.46667	4.76333	4.56333	4.75333	4.70333	4.96333	4.66333	4.94667	4.84667	4.81667	4.74333	4.68	4.73667	4.75333	4.52	4.23333	4.36667	3.83	3.99333	4.91333	4.87667	4.23667	4.39667	5.20333	4.96667	4.52	4.41333	3.36
subj34b	4.6	4.64333	4.68333	4.84667	4.79667	4.75333	4.66333	4.59333	4.34	4.40667	4.40333	4.40333	4.75333	4.88333	4.79	5.09667	5.01667	5.15667	4.80667	4.79333	4.40333	4.36667	4.67	4.46667	4.76333	4.74	4.86667	4.67333	4.93	4.86333	4.82667	4.81333	4.84333	4.75333	4.83	4.60333	4.37	4.49333	3.87333	4.07667	4.91667	4.88667	4.39	4.46333	5.24667	5.05	4.56667	4.46	3.40333
subj35a	4.43333	4.41333	4.58333	4.75667	4.37333	4.31333	4.3	4.11333	4.02333	4.13333	4.17333	4.2	4.43667	4.43667	4.60333	4.81	4.78333	4.84	4.60333	4.64667	4.31333	4.43	4.38333	4.45667	4.48667	4.38	4.31	4.43333	4.49	4.60333	4.40667	4.53	4.46333	4.54	4.36333	4.42667	4.10333	4.27333	3.54333	3.87667	4.57333	4.49	4.17667	4.45667	5.11333	4.84333	4.65	4.56	3.63
subj35b	4.35333	4.36	4.73667	4.83667	4.58667	4.55333	4.57333	4.26333	4.33667	4.16	4.27333	4.17	4.47	4.41667	4.54	4.69	4.68	4.78	4.6	4.63	4.31667	4.43	4.33	4.37667	4.50333	4.34333	4.35667	4.44333	4.46667	4.55	4.56	4.45	4.54667	4.61	4.46333	4.42667	4.3	4.41333	3.71667	3.93	4.66333	4.40667	4.26333	4.34333	5.23667	4.83667	4.59667	4.52333	3.62
subj36a	4.26333	4.14333	4.22	4.33667	4.16667	4.09333	4.2	3.99333	3.98667	3.90333	4.05333	3.93333	4.3	4.21	4.41667	4.43333	4.41333	4.43667	4.55	4.41333	4.30667	4.15	4.14	4.02667	4.38667	4.35333	4.32	4.26333	4.53333	4.47333	4.20333	4.2	4.00333	4.17333	4.18333	4.06	4.16	3.83	3.62667	3.47333	4.48333	4.23667	3.9	3.96	4.76667	4.47	4.5	4.45	3.34333
subj36b	4.24667	4.18	4.33667	4.42667	4.28	4.21333	4.35667	4.1	4.07333	3.95333	4.07333	3.98	4.32333	4.26	4.37333	4.46	4.44	4.56667	4.54333	4.44667	4.30333	4.25	4.19333	4.13667	4.34667	4.35	4.33333	4.38667	4.52333	4.49	4.28667	4.23667	4.12	4.28333	4.25333	4.13667	4.11667	3.96	3.56	3.35	4.49	4.3	3.76333	3.79333	4.87333	4.55667	4.51667	4.49	3.38667
subj37a	4.44	4.36	4.41333	4.61	4.5	4.53	4.52333	4.29667	4.14333	4.17333	4.23333	4.21333	4.5	4.49333	4.66	4.72333	4.73	4.66	4.6	4.58	4.38	4.45	4.41667	4.3	4.47333	4.51667	4.59667	4.46333	4.50333	4.56667	4.48333	4.46667	4.26667	4.28333	4.44	4.29667	4.45333	4.32	3.52333	3.59667	4.59667	4.54667	4.09333	4.28333	5.31	4.87	4.66667	4.53333	3.37333
subj37b	4.4	4.36667	4.49333	4.68333	4.44333	4.45	4.48333	4.21667	4.15	4.11	4.19333	4.16	4.45	4.45333	4.62	4.69667	4.77667	4.73667	4.64667	4.63	4.34	4.48333	4.41	4.40667	4.5	4.52	4.59333	4.50333	4.53	4.59667	4.5	4.55333	4.32667	4.37	4.47333	4.40333	4.38	4.28667	3.47	3.54333	4.63	4.51333	4.02	4.20333	5.25	4.90333	4.67667	4.59333	3.41667
subj38a	4.47333	4.53667	4.60667	4.81667	4.44	4.5	4.47	4.39333	4.21	4.32	4.28333	4.34	4.49667	4.58	4.69667	4.89333	4.9	4.94667	4.61	4.63	4.44333	4.48	4.48667	4.46333	4.63	4.58667	4.55333	4.5	4.55333	4.69333	4.59	4.63	4.55	4.52667	4.49	4.4	4.27333	4.35333	3.74	3.93667	4.60333	4.67667	4.07	4.30667	5.25667	4.95333	4.72333	4.62667	3.61
subj38b	4.53333	4.59	4.78	5	4.67	4.65667	4.70667	4.43	4.5	4.32333	4.37333	4.41	4.63333	4.61	4.78667	4.9	5.06667	5.06333	4.71	4.7	4.55333	4.63	4.62667	4.63667	4.69333	4.61333	4.73	4.62333	4.68667	4.74	4.75333	4.65667	4.81333	4.66	4.69667	4.51667	4.44333	4.26	3.99667	3.91333	4.82667	4.72	4.45	4.42667	5.47667	4.96	4.82	4.7	3.74
subj39a	4.31667	4.34	4.74	4.76	4.62667	4.52	4.67667	4.20333	4.42667	4.09333	4.25667	4.1	4.59	4.42333	4.61333	4.67333	4.70333	4.79333	4.53667	4.51667	4.5	4.45333	4.51667	4.43333	4.30667	4.34	4.63667	4.53333	4.63333	4.54333	4.63333	4.5	4.69333	4.71	4.71	4.40667	4.48667	4.3	3.82	3.93667	4.80667	4.43667	4.08	4.39333	5.47667	4.88	4.72	4.59667	3.58
subj39b	4.41333	4.34333	4.76333	4.83	4.56333	4.52	4.57333	4.31667	4.30333	4.26667	4.24333	4.16667	4.61667	4.49333	4.79667	4.75333	4.78333	4.87333	4.60667	4.59333	4.4	4.46	4.56667	4.44333	4.43	4.42333	4.61667	4.6	4.67667	4.61667	4.59667	4.61	4.58333	4.7	4.68	4.46	4.52	4.49333	3.84	4.04667	4.82333	4.5	4.20333	4.47333	5.44	5.11	4.78667	4.64333	3.58667
subj41a	4.41	4.41667	4.71333	4.82667	4.65	4.67333	4.63667	4.37	4.28667	4.12667	4.21667	4.19333	4.53333	4.51667	4.63333	4.87667	4.88667	4.93333	4.72	4.69667	4.39333	4.48	4.36	4.43333	4.63333	4.45333	4.73667	4.59667	4.73333	4.71	4.62333	4.6	4.39	4.57	4.55667	4.54	4.34333	4.35667	3.56	3.66	4.84	4.56	4.19667	4.34667	5.21333	4.92	4.54667	4.52	3.28667
subj41b	4.36667	4.41	4.55667	4.72333	4.47333	4.51	4.44667	4.27667	4.03667	4.12	4.1	4.18	4.42	4.52333	4.56	4.92333	4.8	4.87333	4.63667	4.69667	4.31333	4.45	4.34	4.36333	4.55667	4.49667	4.64	4.61333	4.66	4.76	4.51333	4.64	4.25	4.40667	4.39333	4.50667	4.22333	4.28	3.39333	3.71333	4.65	4.61	3.92333	4.11333	5.05667	4.95	4.58	4.53	3.35667
subj42a	4.58	4.53667	4.82333	4.95	4.48667	4.43667	4.44333	4.26	4.11667	4.17667	4.25667	4.32333	4.59333	4.62667	4.83	4.87333	4.98667	5.04	4.68667	4.66333	4.54	4.51667	4.60333	4.53	4.57	4.63	4.67	4.51333	4.67667	4.61333	4.59667	4.66	4.55667	4.64333	4.58333	4.48	4.29333	4.31	3.85333	4.05	4.81333	4.69	4.03333	4.36667	5.44667	5.07	4.63667	4.55	3.72
subj42b	4.51667	4.56333	4.95667	5.08	4.7	4.67667	4.65	4.44	4.41667	4.37	4.34	4.40667	4.66667	4.66667	4.75667	4.84333	4.97667	5.05333	4.71	4.69333	4.56667	4.62667	4.65667	4.64667	4.55333	4.59333	4.72	4.55333	4.68667	4.63333	4.72	4.76	4.75	4.87	4.71667	4.64667	4.43	4.50667	3.97	4.15333	4.89	4.71333	4.23667	4.64333	5.62333	5.27667	4.68667	4.61	3.66667
subj43a	4.47	4.49667	4.74667	4.86333	4.63	4.64667	4.52	4.37333	4.4	4.33667	4.26333	4.32667	4.50333	4.55667	4.75667	4.96667	4.95667	5.08667	4.55333	4.62	4.41333	4.40667	4.73	4.59	4.41	4.51333	4.67333	4.47333	4.67333	4.68	4.70333	4.63667	4.66	4.71	4.66333	4.58667	4.59	4.55333	3.98333	4.09333	4.77	4.75	4.36667	4.57667	5.63333	5.11667	4.67667	4.54667	3.55333
subj43b	4.44	4.49	4.79	4.94333	4.67	4.67333	4.59667	4.41333	4.45	4.39667	4.25333	4.32667	4.49667	4.55667	4.7	4.95	4.89333	5.08333	4.57	4.58667	4.45	4.39333	4.77	4.64333	4.38667	4.49333	4.63333	4.48667	4.64333	4.67333	4.75	4.73	4.79	4.83333	4.69	4.67667	4.65333	4.70667	4.11333	4.24667	4.78667	4.73	4.45	4.68333	5.67333	5.21667	4.70667	4.6	3.62667
subj44a	4.37667	4.32	4.63333	4.78667	4.47667	4.48	4.45	4.29667	4.16667	4.12667	4.14333	4.17667	4.46	4.45667	4.50667	4.63333	4.70333	4.84333	4.49	4.55	4.36667	4.38667	4.41667	4.34333	4.29333	4.29	4.33333	4.35333	4.47	4.55333	4.39333	4.35333	4.26333	4.42	4.36667	4.29	4.59	4.58	4.22333	4.16667	4.5	4.48667	4.34667	4.31667	5.41667	5.02	4.63333	4.55667	3.53
subj44b	4.42	4.26667	4.64	4.76333	4.43333	4.31	4.45667	4.15333	4.05667	4.09667	4.15667	4.08	4.46667	4.37	4.58333	4.55667	4.74	4.85	4.55	4.62	4.27667	4.46333	4.37667	4.33667	4.36667	4.31	4.35333	4.42667	4.48667	4.59667	4.43	4.39667	4.27667	4.27333	4.42667	4.27	4.54667	4.46333	4.29667	3.99333	4.60333	4.38667	4.23333	4.13333	5.33333	4.97667	4.73333	4.62333	3.55333
subj45a	4.49333	4.44667	4.54667	4.74667	4.44333	4.50667	4.51333	4.30667	4.13	4.13333	4.23333	4.22	4.59667	4.53	4.61667	4.71333	4.75667	4.9	4.66	4.53	4.57667	4.40667	4.46333	4.27667	4.53	4.45667	4.51	4.37333	4.59333	4.55667	4.56333	4.46667	4.39667	4.39333	4.51333	4.28667	4.29333	4.11333	3.62667	3.62667	4.64	4.52	4.03667	4.34667	5.49	4.95	4.72667	4.64333	3.42333
subj45b	4.49333	4.42667	4.47333	4.71667	4.32667	4.36	4.4	4.21	4.00333	4.13333	4.16667	4.21667	4.51	4.53	4.61333	4.71667	4.75333	4.85333	4.64667	4.53667	4.48667	4.46667	4.49333	4.33333	4.56	4.49667	4.48667	4.45333	4.57667	4.61667	4.49667	4.50333	4.44667	4.36	4.48333	4.34667	4.27	4.09	3.51	3.80667	4.57	4.56333	4.11667	4.36667	5.46667	4.87	4.71667	4.63667	3.47
p Wilcoxon	0.9449	0.213516	0.326916	0.460189	0.344219	0.497704	0.622391	0.335494	0.366718	0.169604	0.278277	0.295938	0.775609	0.310115	0.944902	0.934598	0.179169	0.20263	0.409405	0.216732	0.876437	0.66582	0.0535207	0.979327	0.640885	0.616325	0.192147	0.554043	0.707101	0.387693	0.404529	0.835747	0.917432	0.862829	0.426796	0.371333	0.672092	0.215127	0.653313	0.788875	0.914013	0.87644	0.259605	0.653257	0.297947	0.0117974	0.195061	0.91744	0.20416
%_difference	1.63392	1.71082	1.76638	3.00937	2.80021	2.44057	2.58615	2.09931	3.12636	1.45888	1.23246	1.30742	1.38647	1.49331	1.75686	1.34555	1.46483	0.918509	0.959869	1.43049	1.49642	1.8726	1.71035	1.08593	1.19171	1.37307	1.35259	0.940684	0.980536	1.54802	1.55693	2.00407	2.10175	1.60253	1.69883	2.48846	2.72782	3.72527	3.71977	1.37184	1.39787	3.48861	3.2412	1.82293	1.84475	1.21624	1.12874	1.28493	1.53371
[truncated: 50 more columns]
