# Supplementary material for: Test–retest reproducibility of a multi‐atlas automated segmentation tool on multimodality brain MRI
Source: Brain Behav. 2019 Sep 4;9(10):e01363. doi: 10.1002/brb3.1363 (PMC6790328; doi:10.1002/brb3.1363)
Supplement: Supplementary file 3 [file BRB3-9-e01363-s003.xlsx]

## Sheet: rsfMRI_MRICloud_Kirby21
ID\Labels	SFG_L vs. SFG_R	SFG_L vs. SFG_PFC_L	SFG_L vs. SFG_PFC_R	SFG_L vs. SFG_pole_L	SFG_L vs. SFG_pole_R	SFG_L vs. MFG_L	SFG_L vs. MFG_R	SFG_L vs. MFG_DPFC_L	SFG_L vs. MFG_DPFC_R	SFG_L vs. IFG_opercularis_L	SFG_L vs. IFG_opercularis_R	SFG_L vs. IFG_orbitalis_L	SFG_L vs. IFG_orbitalis_R	SFG_L vs. IFG_triangularis_L	SFG_L vs. IFG_triangularis_R	SFG_L vs. RG_L	SFG_L vs. RG_R	SFG_L vs. PoCG_L	SFG_L vs. PoCG_R	SFG_L vs. PrCG_L	SFG_L vs. PrCG_R	SFG_L vs. SPG_L	SFG_L vs. SPG_R	SFG_L vs. SMG_L	SFG_L vs. SMG_R	SFG_L vs. AG_L	SFG_L vs. AG_R	SFG_L vs. PrCu_L	SFG_L vs. PrCu_R	SFG_L vs. STG_L	SFG_L vs. STG_R	SFG_L vs. STG_L_pole	SFG_L vs. STG_R_pole	SFG_L vs. MTG_L	SFG_L vs. MTG_R	SFG_L vs. MTG_L_pole	SFG_L vs. MTG_R_pole	SFG_L vs. ITG_L	SFG_L vs. ITG_R	SFG_L vs. FuG_L	SFG_L vs. FuG_R	SFG_L vs. SOG_L	SFG_L vs. SOG_R	SFG_L vs. MOG_L	SFG_L vs. MOG_R	SFG_L vs. IOG_L	SFG_L vs. IOG_R	SFG_L vs. Cu_L	SFG_L vs. Cu_R
subj01_a	1.1317	0.83278	0.77212	0.5637	0.68597	0.73702	0.52791	0.40102	0.38492	0.44134	-0.094796	0.7242	0.60004	0.60591	0.23705	0.48943	0.5525	0.52931	0.48529	0.52902	0.62945	0.50451	0.32327	0.26086	0.12275	0.57853	0.61821	0.55637	0.35958	0.44769	0.38207	0.35537	0.33361	0.53772	0.51349	0.44614	0.25949	0.33356	0.34114	0.057195	0.11162	0.041583	0.033471	0.10487	0.19693	-0.00047004	0.19328	0.13542	0.1551
subj01_b	1.7325	0.82304	0.52058	0.40633	0.57843	1.3109	0.87283	0.90243	0.75622	0.85642	0.50569	0.76993	0.49012	0.71992	0.54422	0.73761	0.80371	1.0438	1.0555	1.3981	1.4827	0.94324	0.71943	1.1028	0.58073	0.81224	0.66547	0.71334	0.52414	1.0868	0.99612	0.76702	0.71595	1.1889	0.86546	0.44449	0.45639	0.94674	1.0865	0.87741	0.62211	0.27929	0.30003	0.77381	0.7092	0.72652	0.90797	0.28866	0.2349
subj02_a	0.82292	0.69754	0.50232	0.35688	0.10336	0.78408	0.47498	0.51218	0.42669	0.56208	0.1748	0.37936	0.23289	0.40963	0.23279	0.075879	0.17542	0.24597	0.39038	0.48931	0.64383	0.58863	0.57509	0.052988	-0.013422	0.43869	0.27771	0.23999	0.35427	-0.026161	-0.048222	-0.010291	-0.0012691	0.35829	0.23364	0.4042	0.31704	0.47411	0.11899	0.30965	0.2705	0.19341	0.081558	0.35268	0.3826	0.28968	0.25468	0.21962	0.14246
subj02_b	0.79427	0.61686	0.57567	0.29308	0.1633	0.51976	0.1103	0.26006	-0.03723	0.31107	0.12753	0.30226	0.31288	0.24227	0.057937	-0.020244	0.20115	0.5457	0.33124	0.48659	0.51047	0.63922	0.42187	0.28833	0.018909	0.22812	0.1094	0.29123	0.20212	0.1998	0.11218	-0.055829	0.015197	0.29174	0.33189	0.43924	0.49831	0.40596	0.51093	0.18787	0.14657	0.12836	0.051533	0.069417	0.074081	0.019404	0.065635	0.027892	-0.043461
subj03_a	0.51194	0.39693	0.20465	0.16522	0.18623	0.40829	0.17858	0.020831	-0.24195	0.31342	-0.019033	0.5655	-0.14888	0.3773	-0.23712	0.006032	-0.045469	0.20222	0.32102	0.5543	0.49041	-0.0066646	0.10933	-0.0534	-0.22865	0.47457	0.10204	-0.2738	-0.047784	0.054318	-0.051566	0.3139	0.16031	0.23786	0.015468	0.27394	-0.032197	0.35926	0.21739	-0.19705	-0.18993	-0.40317	-0.46215	-0.33237	-0.30106	-0.046235	-0.12331	-0.44316	-0.47657
subj03_b	1.1039	0.73717	0.75958	0.17194	0.65895	0.48268	0.16626	0.29104	-0.065338	0.4561	0.18656	0.35265	0.14822	0.30582	0.061003	0.11267	0.086442	-0.034563	0.12481	0.56926	0.45934	-0.14497	-0.076123	0.097625	-0.095079	0.66591	0.22958	-0.12209	-0.18184	-0.19336	-0.10322	0.16018	0.28359	0.37623	0.24928	0.26337	0.23378	0.36291	0.27036	-0.33726	-0.40846	-0.43323	-0.74967	-0.25105	-0.51691	-0.060943	-0.11459	-0.54005	-0.51153
subj04_a	0.83005	0.48254	0.26312	0.40876	0.13049	1.0241	0.34639	0.53716	0.18269	0.60915	0.25792	0.46995	0.35824	0.57389	0.30906	0.12871	0.090266	0.30131	0.26334	0.42209	0.40371	0.67554	0.44821	0.34937	0.17591	0.45021	0.15689	0.39626	0.22068	0.35262	0.25697	0.31601	0.11422	0.58683	0.29393	0.26599	0.35425	0.48687	0.4737	0.46028	0.37318	0.38504	0.3983	0.60115	0.47839	0.32643	0.34779	0.30129	0.28426
subj04_b	0.8986	0.70816	0.65595	0.55663	0.44528	0.93771	0.64793	0.77017	0.57628	0.60236	0.54894	0.45414	0.42894	0.37403	0.42189	0.35172	0.33512	0.087155	0.17728	0.33389	0.38813	0.72936	0.60969	0.4608	0.22026	0.49991	0.47982	0.71132	0.60139	0.29435	0.23383	0.43379	0.39859	0.5726	0.66675	0.21292	0.55996	0.78849	0.8006	0.36446	0.32876	0.3216	0.1945	0.57733	0.23257	0.16658	0.22776	0.46798	0.37672
subj05_a	0.94964	0.74962	0.57611	0.58451	0.45471	0.10289	-0.11775	0.13482	-0.090463	0.20629	-0.082166	0.40975	0.42711	0.50122	0.14979	0.13878	0.10486	0.62159	0.54302	0.7698	0.46055	0.3162	0.50673	0.28283	0.17382	0.086527	0.1452	-0.012126	-0.013328	0.016247	0.063024	0.32988	0.14487	0.19382	0.062215	0.10883	0.2367	0.030264	-0.26051	-0.015688	-0.078918	0.22822	0.23901	-0.039748	-0.066923	-0.040907	0.023985	0.29927	0.21636
subj05_b	0.98227	0.68412	0.31171	0.40553	0.35902	0.6096	0.32219	0.56737	0.2253	0.41191	0.14913	0.43311	0.21593	0.54136	0.25945	-0.007254	-0.1639	0.17323	0.22173	0.5357	0.38245	0.31609	0.4276	0.19596	0.17918	0.33859	0.18862	0.20276	0.12866	-0.065881	0.067221	0.18605	-0.037502	0.34282	0.26764	0.27888	0.34203	0.40628	0.25535	0.050295	0.24777	0.13342	0.22516	0.18526	0.18571	0.28727	0.38932	0.24353	0.20228
subj06_a	0.9475	0.80169	0.88442	0.46088	0.35789	0.56996	0.2836	0.3506	0.31081	0.72944	0.59463	0.63123	0.62968	0.68585	0.36049	0.27784	0.47908	-0.2892	-0.3041	0.057443	0.19241	-0.15039	-0.14493	-0.10547	-0.2122	0.5414	0.49884	0.31424	0.366	0.24358	0.23448	0.46493	0.49318	0.82833	0.64615	0.66081	0.71614	0.57167	0.61755	0.11792	0.29362	-0.34658	-0.30702	0.19594	0.33669	0.19658	0.1901	-0.40737	-0.35395
subj06_b	0.91497	0.85836	0.72852	0.544	0.11443	0.73929	0.51641	0.68252	0.39644	0.2382	0.24683	0.53559	0.52016	0.11894	0.08482	0.21598	0.37376	-0.15716	-0.30043	-0.031663	-0.1181	0.54366	0.36318	0.26553	0.22689	0.70676	0.59208	0.44102	0.19633	0.033063	0.039216	0.42989	0.29669	0.57979	0.28645	0.6141	0.48471	0.52223	0.48047	0.031145	0.067513	0.055948	0.022281	0.33663	0.49637	0.38091	0.37866	-0.31129	-0.080215
subj07_a	1.3568	0.80343	0.69825	0.49433	0.53491	0.70069	0.5552	0.979	0.90699	0.81869	0.66294	0.42731	0.36228	0.76037	0.64487	0.29774	0.18518	0.93994	0.84196	0.93535	1.1144	0.49842	0.51135	0.84129	0.78742	0.4808	0.2467	0.48454	0.3673	0.68005	0.59286	0.44656	0.39512	0.44489	0.25843	0.25606	0.28996	0.080443	0.096132	0.45244	0.20495	0.41745	0.27896	0.39303	0.47648	0.12012	0.24729	0.26524	0.30158
subj07_b	1.3419	0.75238	0.73379	0.59086	0.50281	0.82666	0.83584	0.74889	0.64827	0.79259	0.23073	0.43668	0.48692	0.8177	0.47843	0.20488	0.26535	0.49799	0.52575	0.83415	0.91595	0.62615	0.42422	0.46036	0.54304	0.55558	0.57963	0.86532	0.71515	0.4033	0.27264	0.24232	0.20521	0.59485	0.36048	0.052299	0.15581	0.011383	-0.042126	-0.014031	-0.1701	0.52756	0.36726	0.55168	0.402	-0.21931	-0.089523	0.5023	0.41388
subj08_a	0.3696	0.16327	0.018403	-0.13658	0.029769	0.24567	0.15137	0.042706	0.18596	0.49246	0.060083	0.19697	0.083913	0.22054	0.039698	-0.045438	-0.051092	0.045099	0.0017817	0.18248	0.10086	0.024138	0.13517	0.17102	-0.01194	0.16916	-0.088624	0.090883	-0.010858	0.29236	0.021913	0.22292	-0.12458	0.33944	0.16304	0.05536	0.037316	0.31016	0.12911	-0.067437	-0.039482	0.032732	0.029034	0.054661	0.07312	-0.0087251	0.088167	0.12782	0.002142
subj08_b	0.86529	0.96131	0.61427	0.48448	0.25269	0.95148	0.72369	0.75438	0.28878	0.85766	0.4434	0.67814	0.26224	0.6107	0.1601	0.12251	0.21593	0.73442	0.5443	0.91929	0.71477	0.60446	0.5155	0.43876	0.29366	0.85983	0.53942	0.54664	0.39569	0.59306	0.43806	0.24653	0.099498	0.48598	0.21181	0.35576	0.33276	0.60031	0.44718	0.38114	0.20132	0.44874	0.44737	0.46296	0.39476	0.23813	0.31936	0.45675	0.29939
subj09_a	1.0455	0.60249	0.50709	0.63612	0.36771	0.44672	-0.0080258	0.36881	0.011752	0.38389	0.16067	0.53128	0.15299	0.37848	0.2391	0.43099	0.23264	0.60318	0.46132	0.69707	0.62694	0.38876	0.44954	0.33274	0.20388	0.22125	0.1369	0.49404	0.18238	0.48136	0.40457	0.48056	0.41149	0.61226	0.41721	0.36121	0.46498	0.5863	0.40012	0.13726	0.11091	0.044135	0.21755	0.32904	0.31816	0.2669	0.28099	0.13162	0.18217
subj09_b	0.58101	0.60255	0.21923	0.57561	0.015376	0.57028	0.028821	0.80399	0.19524	0.44189	0.082894	0.5463	0.26105	0.60145	-0.053646	0.29826	0.3111	0.186	0.19249	0.44883	0.24821	-0.034185	-0.0092675	0.28978	-0.036949	0.19919	-0.0074309	0.22547	-0.11129	0.29967	0.17073	0.20597	0.095266	0.49982	0.19592	0.19408	0.053966	0.076791	-0.012881	-0.23962	-0.13421	-0.029327	0.010374	0.17123	0.12481	-0.04375	0.016052	0.0005088	0.040255
subj10_a	0.95601	0.69006	0.64722	0.63313	0.52652	0.86026	0.40726	0.83095	0.4452	0.15424	0.17634	0.42903	0.39019	0.28515	0.29455	0.51534	0.45196	0.45641	0.22084	0.63625	0.40332	0.36116	0.29147	0.11518	0.098247	0.60095	0.2196	0.53942	0.31605	0.38788	0.31409	0.4193	0.51238	0.70535	0.61291	0.36671	0.29499	0.49796	0.44872	0.56616	0.6685	0.56399	0.66165	0.79789	0.72367	0.66234	0.83414	0.58557	0.39881
subj10_b	1.2836	0.60327	0.88318	0.54733	0.56091	0.58266	0.54735	0.72309	0.61593	0.34981	0.53625	0.50025	0.72137	0.43173	0.54634	0.3819	0.41159	0.60945	0.51706	0.89447	0.88562	0.39842	0.40281	0.44078	0.30212	0.28276	0.39242	0.63009	0.58073	0.54127	0.56604	0.38769	0.43984	0.54851	0.5989	0.24602	0.26361	0.35472	0.37532	0.49797	0.54622	0.42651	0.29703	0.5887	0.6003	0.64207	0.7423	0.39681	0.43368
subj11_a	1.0262	0.77994	0.56376	0.16492	0.35632	0.82122	0.57061	0.86972	0.27313	0.24193	0.41598	0.0014508	0.0099439	0.27148	0.030061	-0.42902	-0.31342	0.34001	0.25134	0.68587	0.50425	0.55331	0.35109	0.49985	0.15076	0.25236	-0.021405	0.29569	0.33249	0.13867	0.30556	-0.16969	0.10095	-0.055881	0.35572	0.16836	0.15932	-0.032309	0.32108	0.18384	0.25125	0.25928	0.26642	0.25029	0.32904	0.1563	0.24188	0.29936	0.25894
subj11_b	1.5749	0.70397	0.61237	0.49884	0.44516	0.53951	0.45098	0.2883	0.3788	0.093833	0.45631	-0.08259	0.33156	0.10029	0.027648	0.028611	0.21145	0.14081	0.39403	0.8437	0.65347	0.40311	0.40609	0.074041	0.073372	0.12759	0.1916	0.29462	0.33674	0.15194	0.32053	0.73739	0.81718	0.62574	0.54524	0.37829	0.26893	-0.12486	0.030216	0.41153	-0.022569	0.026686	0.1045	0.18011	0.13304	0.50899	0.43791	0.18489	0.16545
subj12_a	0.57486	0.75328	0.49134	0.56687	0.48811	0.73612	0.54236	0.75411	0.38308	0.51759	0.21174	0.66522	0.36732	0.74619	0.45458	0.23712	0.2919	0.53846	0.58273	0.65404	0.64109	0.34456	0.53963	0.15167	0.19013	0.55669	0.44993	0.51309	0.50492	0.6024	0.54527	0.55659	0.54834	0.75505	0.5181	0.55985	0.43483	0.46471	0.45469	0.20577	0.2734	0.34309	0.37123	0.31098	0.38259	0.29066	0.38107	0.37794	0.39405
subj12_b	0.74741	0.80584	0.47476	0.30997	0.26658	0.65429	0.43884	0.80143	0.46933	0.39558	-0.25323	0.39191	0.17579	0.69626	0.15825	0.2875	0.3161	0.29571	0.35182	0.50565	0.39681	0.10623	0.20552	0.1493	0.036271	0.42579	0.20204	0.37193	0.14421	0.087001	0.03997	0.10367	-0.16268	0.49616	0.186	0.17384	0.13007	0.24687	0.12192	0.014883	0.0078554	0.11093	0.085854	0.16433	0.18278	0.18811	0.22249	0.2219	0.18334
subj13_a	0.77631	0.73833	0.53045	0.50803	0.36714	0.92811	0.47565	0.52561	0.20829	0.49052	0.37031	0.38436	0.32187	0.67703	0.28775	0.38938	0.4027	0.35429	0.34403	0.59195	0.7301	0.36665	0.49832	-0.044771	0.045633	0.36332	0.27248	0.69173	0.68017	0.37926	0.41048	0.097456	0.40135	0.76493	0.67753	0.19313	0.29713	0.59316	0.70033	0.40998	0.49557	0.32792	0.41111	0.74104	0.71705	0.37114	0.61595	0.34254	0.40467
subj13_b	0.59538	0.49973	0.4529	0.65196	0.45221	0.63283	0.20316	0.44389	0.024294	0.53976	0.35032	0.40431	0.24324	0.61843	0.50932	0.53372	0.41114	0.48129	0.36689	0.55145	0.32466	-0.031827	-0.0036501	-0.19542	-0.21042	0.007494	-0.12133	0.40267	0.1636	0.2201	0.2919	0.038575	-0.0028962	0.38593	0.32383	0.30574	0.43358	0.38886	0.22483	0.10767	0.28646	0.13331	0.13705	0.26968	0.16961	0.14197	0.13478	0.087981	0.056359
subj14_a	1.1696	0.71765	0.623	0.6958	0.49814	0.81982	0.77203	0.55729	0.43488	0.57452	0.44639	0.33809	0.20607	0.42978	0.27677	0.48862	0.51262	0.55412	0.53723	0.83184	0.83389	0.52053	0.53707	0.14404	0.18545	0.38058	0.36621	0.55036	0.53395	0.2517	0.21266	0.15218	0.35429	0.3935	0.37025	0.45763	0.55457	0.51087	0.55959	0.60297	0.68251	0.54245	0.60125	0.51383	0.61513	0.47206	0.46964	0.56813	0.60778
subj14_b	1.241	0.95865	0.84873	0.73954	0.56638	0.93201	0.73898	0.67008	0.56498	0.794	0.63904	0.57445	0.61168	0.72981	0.66029	0.56183	0.49564	1.0484	0.97869	1.2408	0.93951	0.71565	0.83369	0.63539	0.59382	0.58993	0.39402	0.50224	0.52604	0.70713	0.86168	0.77093	0.87779	1.0723	0.89454	0.8404	0.57618	0.96936	0.92205	1.0515	0.96525	0.89158	0.81012	0.99329	1.03	0.95624	1.0137	0.85874	0.99338
subj15_a	1.047	0.41392	0.46845	0.18683	0.10503	0.72301	0.50295	0.41147	0.27266	0.37127	0.076311	0.19305	0.092475	0.30717	0.047695	-0.092298	-0.10976	0.3655	0.34626	0.69234	0.62265	0.44756	0.35129	0.29349	0.27136	0.19209	0.077678	0.26798	0.18244	0.020722	0.090635	0.20477	0.056023	0.070869	-0.026573	-0.023194	-0.015978	0.062027	0.043401	0.068004	-0.010695	-0.017842	-0.16054	-0.0044824	-0.040948	0.10936	0.050419	-0.13621	-0.19259
subj15_b	0.71727	0.55622	0.42476	0.26136	0.24292	0.9117	0.45268	0.50702	0.20676	0.41588	-0.09239	0.43649	0.018866	0.45504	0.0018352	0.1241	0.035453	0.37814	0.35997	0.45728	0.39645	0.61839	0.31439	0.32033	0.10616	0.57866	0.18608	0.60237	0.53734	0.18742	0.15427	0.0096748	-0.10856	0.49354	0.3227	0.071559	0.16068	0.34144	0.2002	0.32381	0.28877	0.36141	0.25984	0.36942	0.29361	0.26515	0.37999	0.37424	0.26582
subj16_a	1.1498	0.43383	0.58431	-0.0013319	0.2172	0.41002	0.53392	0.83701	0.49864	0.40721	0.43903	0.19628	0.34567	0.30756	0.35435	-0.10524	0.14562	0.98848	0.44318	0.92979	0.83607	0.40657	0.31087	0.48051	0.17247	0.23667	0.20625	0.69847	0.53317	0.36877	0.36699	0.011071	0.093489	0.17278	0.2981	-0.037404	-0.032335	0.056329	0.34741	0.10243	0.10761	0.28014	0.23243	0.24762	0.23445	0.26798	0.18793	0.16715	0.11418
subj16_b	1.3296	0.18496	0.17889	-0.18174	-0.072945	0.32607	0.17044	-0.037401	0.074164	0.61128	0.38058	0.228	0.29434	0.33455	0.48181	-0.18311	-0.10628	0.20337	0.099332	0.62638	0.60249	0.60983	0.52315	0.45961	0.43662	0.0037956	0.038023	-0.071559	0.0046843	0.43558	0.28937	-0.0089869	0.072105	0.27865	0.385	0.20681	0.070407	0.31974	0.37811	0.25696	0.20034	0.18861	0.10223	0.31802	0.25952	0.63614	0.56481	-0.055103	-0.08897
subj17_a	0.6075	0.44726	0.27121	0.49934	0.21008	0.89382	0.36142	0.59648	-0.1076	0.33538	-0.17814	0.14925	-0.09967	0.18171	-0.21871	0.22821	0.10882	0.36028	0.50005	0.44128	0.39885	0.40393	0.24075	-0.23043	-0.036532	0.38011	0.089598	0.76662	0.30352	0.030588	0.14593	-0.040607	-0.16179	0.61532	0.37523	0.10188	-0.0080175	0.64927	0.14697	0.29571	0.28388	0.62022	0.38353	0.69885	0.54536	0.39022	0.54539	0.12043	0.097
subj17_b	0.6541	0.50493	0.23704	0.12814	-0.0024255	0.84374	0.42673	0.44125	0.065402	0.29371	0.14312	0.30671	0.11485	0.054158	0.045027	0.32712	0.035995	0.11512	0.15189	0.14918	0.17647	0.23013	0.30433	-0.039049	0.030824	0.45688	0.19633	0.47593	0.23672	0.0076501	0.095699	0.0013291	-0.19646	0.5026	0.32973	0.174	0.17704	0.43077	0.33527	0.088632	0.23818	0.13292	-0.056443	0.24919	0.19934	0.070374	0.06172	-0.17292	-0.22618
subj18_a	1.0447	0.733	0.65509	0.54304	0.40298	0.47006	0.23603	0.41638	0.16398	0.045261	0.33125	0.40501	0.69871	0.65776	0.51665	0.32513	0.36895	0.51688	0.5437	0.6287	0.478	0.32926	0.48635	0.089019	0.094433	0.71254	0.40671	0.53963	0.50763	0.49164	0.322	0.56988	0.5205	0.69033	0.63902	0.52579	0.36453	0.47985	0.32632	0.31112	0.32539	0.29724	0.51465	0.36934	0.27846	0.35325	0.38409	0.51037	0.44745
subj18_b	0.95229	0.98176	0.63046	0.60917	0.48966	0.72108	0.21105	0.78179	0.081958	0.46897	0.18453	0.62334	0.4585	0.69327	0.84712	0.2737	0.12597	0.36296	0.35893	0.55456	0.46687	0.48004	0.33715	0.26897	0.009015	0.61951	0.1902	0.30061	0.12782	0.31336	0.33122	0.44124	0.32373	0.66127	0.51342	0.61943	0.4911	0.74733	0.34627	0.36531	0.29362	0.12095	0.31099	0.49148	0.31356	0.25464	0.17163	0.30881	0.33178
subj19_a	1.1949	0.77373	0.798	0.49136	0.66636	0.91535	0.64578	0.84766	0.50332	0.49546	0.27741	0.62323	0.25785	0.53327	0.4645	0.52686	0.57136	0.65497	0.72564	0.84641	0.83718	0.75183	0.76311	0.60133	0.72083	0.53718	0.44627	0.65336	0.57554	0.43198	0.44187	0.55926	0.25328	0.45822	0.35448	0.39331	0.21143	0.62624	0.48036	0.13566	0.13769	0.45584	0.37423	0.49329	0.35128	0.31327	0.35877	0.46872	0.38891
subj19_b	0.733172	0.529589	0.383215	0.427122	0.19987	0.642326	0.427763	0.27969	0.0812545	0.345554	0.053034	0.441093	-0.038312	0.635373	0.464555	0.0345559	0.0567773	0.120134	0.196995	0.495813	0.370765	0.517982	0.341933	0.276654	0.249513	0.499688	0.39012	0.28376	0.295191	0.0773142	0.0285647	0.111992	-0.0527655	0.426241	0.140157	0.185389	0.0286626	0.408366	0.337796	0.153099	0.0855086	0.197903	0.143002	0.294842	0.212816	0.10916	0.119381	0.0973921	0.0980853
subj20_a	0.72289	0.5357	0.23419	0.36382	0.34205	0.70055	0.36812	0.59921	0.29788	0.21332	-0.051921	0.59183	0.21587	0.1188	0.0050893	0.017825	0.026087	0.1823	0.04602	0.32609	0.1042	0.19236	0.10223	0.095827	0.016872	0.31565	0.25566	0.132	0.14607	0.094638	0.047252	-0.11471	-0.058867	0.38523	0.23964	0.22833	0.11868	0.38064	0.058598	0.085201	-0.01505	0.034583	-0.037925	0.064813	0.094546	0.046157	0.22524	0.005685	-0.0092555
subj20_b	0.55869	0.92954	0.43573	0.67566	0.51936	0.77066	0.2254	0.9936	0.081476	0.35805	-0.28749	0.60977	0.10443	0.31846	-0.14968	0.022987	-0.031429	0.19993	-0.053954	0.21064	-0.061663	-0.019587	-0.16292	-0.082173	-0.421	0.4612	-0.052796	0.20037	-0.039765	-0.15585	-0.2616	0.0094726	-0.078962	0.47786	0.14487	0.54496	0.37934	0.36633	0.065203	-0.078141	-0.16478	-0.070479	-0.14395	0.38646	0.1401	-0.11586	-0.012051	0.25551	0.20587
p-Wilcoxon	0.369686	0.644145	0.212005	0.525031	0.212005	0.0747201	0.296981	0.452258	0.525031	0.729114	0.354344	0.296981	0.885313	0.0496557	0.707516	0.506307	0.623544	0.434977	0.686145	0.487931	0.885313	0.246045	0.369686	0.86258	0.729114	0.976988	0.707516	0.418074	0.623544	0.623544	0.644145	0.707516	0.137775	0.931039	0.729114	0.525031	0.623544	0.817463	0.310719	0.525031	0.296981	0.525031	0.839958	0.191242	0.86258	0.603226	0.885313	0.953995	0.817463
[truncated: 1,382 more columns]

## Sheet: rsfMRI_MRICloud_HCP
ID\Labels	SFG_L vs. SFG_R	SFG_L vs. SFG_PFC_L	SFG_L vs. SFG_PFC_R	SFG_L vs. SFG_pole_L	SFG_L vs. SFG_pole_R	SFG_L vs. MFG_L	SFG_L vs. MFG_R	SFG_L vs. MFG_DPFC_L	SFG_L vs. MFG_DPFC_R	SFG_L vs. IFG_opercularis_L	SFG_L vs. IFG_opercularis_R	SFG_L vs. IFG_orbitalis_L	SFG_L vs. IFG_orbitalis_R	SFG_L vs. IFG_triangularis_L	SFG_L vs. IFG_triangularis_R	SFG_L vs. RG_L	SFG_L vs. RG_R	SFG_L vs. PoCG_L	SFG_L vs. PoCG_R	SFG_L vs. PrCG_L	SFG_L vs. PrCG_R	SFG_L vs. SPG_L	SFG_L vs. SPG_R	SFG_L vs. SMG_L	SFG_L vs. SMG_R	SFG_L vs. AG_L	SFG_L vs. AG_R	SFG_L vs. PrCu_L	SFG_L vs. PrCu_R	SFG_L vs. STG_L	SFG_L vs. STG_R	SFG_L vs. STG_L_pole	SFG_L vs. STG_R_pole	SFG_L vs. MTG_L	SFG_L vs. MTG_R	SFG_L vs. MTG_L_pole	SFG_L vs. MTG_R_pole	SFG_L vs. ITG_L	SFG_L vs. ITG_R	SFG_L vs. FuG_L	SFG_L vs. FuG_R	SFG_L vs. SOG_L	SFG_L vs. SOG_R	SFG_L vs. MOG_L	SFG_L vs. MOG_R	SFG_L vs. IOG_L	SFG_L vs. IOG_R	SFG_L vs. Cu_L	SFG_L vs. Cu_R
subj01a	0.503726	0.682244	0.39235	0.628698	0.380738	1.17714	0.717015	0.741629	0.334062	0.755786	0.531061	0.763892	0.636511	0.943175	0.404943	0.45534	0.406857	0.493314	0.427156	0.561272	0.498757	0.448948	0.313278	0.518888	0.353376	0.917149	0.66887	0.536047	0.322725	0.543747	0.427174	0.493836	0.40208	0.643054	0.483264	0.380969	0.358108	0.307601	0.336529	0.0347752	0.131828	-0.0138098	0.140773	0.440471	0.458684	0.366096	0.361567	0.52483	0.49145
subj01b	0.901272	0.836182	0.782875	0.670948	0.658278	1.28048	0.990657	0.975842	0.85632	0.532831	0.697725	0.574938	0.610357	0.647663	0.674689	0.564234	0.522125	0.745536	0.759289	0.810382	0.940825	0.779843	0.729144	0.751666	0.759882	0.758251	0.856619	0.772324	0.665075	0.728534	0.682962	0.671151	0.699376	0.614645	0.605354	0.267566	0.217102	0.430895	0.481618	0.189869	0.271101	0.238289	0.0423149	0.634932	0.660056	0.625613	0.639724	0.671813	0.698846
subj02a	0.884512	0.904151	0.642996	0.649542	0.640259	1.25315	1.05532	1.02316	0.766232	0.865	0.805814	0.573956	0.700199	0.811318	0.65363	0.683586	0.624783	0.489477	0.478455	0.69423	0.774293	0.930246	0.80596	0.816174	0.824586	0.968751	0.942461	1.01696	0.974164	0.734006	0.8072	0.568617	0.637424	0.879068	0.925441	0.394003	0.296787	0.796712	0.824689	0.447323	0.329529	0.153185	0.0570653	0.882714	0.775412	0.564777	0.51215	0.982614	0.79234
subj02b	1.05647	1.01216	0.720672	0.513052	0.55117	1.10626	0.935777	0.932733	0.892152	0.728399	0.580649	0.413246	0.510562	0.564378	0.567045	0.492963	0.462089	0.881361	0.773178	1.09667	1.01891	0.719389	0.772223	0.976129	0.8451	0.831241	0.760033	1.02488	0.869945	0.654969	0.673575	0.434	0.380154	0.596125	0.603019	0.319387	0.36595	0.623452	0.82691	0.236238	0.248873	0.0340183	0.0602138	0.59676	0.579252	0.689496	0.714581	0.678398	0.592662
subj03a	0.564573	0.771503	0.57356	0.65094	0.432881	1.20808	0.640988	1.04484	0.472061	0.615744	0.195417	0.558555	0.585587	0.870074	0.322396	0.484132	0.331336	0.826487	0.638846	0.60347	0.399481	0.709315	0.53973	0.793117	0.426031	0.87054	0.708604	0.768275	0.668489	0.727644	0.564872	0.524263	0.255314	1.0909	0.729815	0.353148	0.224108	0.805437	0.649668	0.181756	0.0518648	0.298743	0.120886	0.770624	0.707512	0.649097	0.611342	0.695428	0.551608
subj03b	0.585222	0.7203	0.630043	0.532392	0.430752	1.17173	0.582719	1.04388	0.565942	0.321388	0.244672	0.473436	0.521376	0.549558	0.197458	0.444053	0.439283	0.584327	0.521337	0.420287	0.297093	0.436746	0.254731	0.480547	0.319865	0.777103	0.750801	0.466851	0.467387	0.562642	0.602277	0.453112	0.330494	0.985487	0.868282	0.176756	0.338106	0.76942	0.573163	0.226064	0.305615	0.0752729	-0.0935168	0.487636	0.497198	0.210522	0.186797	0.363899	0.304382
subj04a	0.808597	0.944992	0.615855	0.753472	0.464195	1.0722	0.554327	0.941368	0.525806	1.08901	0.585584	0.915827	0.531999	0.758134	0.582264	0.566302	0.361407	0.967458	0.785353	1.11102	0.778194	0.668045	0.270043	0.981526	0.603254	0.880959	0.631145	1.01858	0.754954	1.13247	0.950114	0.927172	0.535174	0.90243	0.798175	0.434985	-0.0241903	0.808665	0.661524	0.132535	0.148373	0.100577	0.126932	0.794911	0.565463	0.460094	0.469569	0.978236	0.627063
subj04b	0.719931	0.696456	0.526526	0.569758	0.471853	0.658599	0.320958	0.37763	0.237469	0.627644	0.435293	0.594673	0.217319	0.31021	0.338185	0.655754	0.376979	0.847456	0.78009	0.889858	0.851214	0.885787	0.8525	0.869419	0.783615	0.524476	0.608742	0.658912	0.547534	0.714117	0.78456	0.620953	0.654887	0.76846	0.817576	0.606937	0.431399	0.551974	0.593492	0.385918	0.273871	0.276194	0.249123	0.686105	0.678076	0.658924	0.651732	0.605318	0.557939
subj05a	0.423924	0.548303	0.52005	0.413744	0.383233	0.907471	0.657772	0.268724	0.08035	0.383669	0.17857	0.217051	0.11848	0.506209	0.32673	0.451068	0.348904	0.20579	0.19041	0.318001	0.243003	0.160907	0.0709232	0.300303	0.139066	0.540849	0.479364	0.396076	0.376208	0.209836	0.239347	0.0587937	0.142153	0.476728	0.57206	-0.0283104	0.253165	0.393684	0.140764	0.225275	0.230632	0.213831	-0.0273705	0.154853	0.141287	-0.164976	-0.103292	0.228941	0.0491247
subj05b	0.491737	0.564263	0.440007	0.289086	0.146797	0.883894	0.632603	0.28041	0.154031	0.560107	0.260407	0.335146	-0.0382382	0.503784	0.42331	0.318606	0.211419	0.502231	0.503096	0.554142	0.424387	0.375234	0.369903	0.428102	0.23632	0.624657	0.547919	0.646494	0.616226	0.538785	0.545454	0.108485	0.301745	0.672699	0.603909	-0.0223267	0.157602	0.388289	0.228323	0.252063	0.10206	-0.0070006	-0.0655896	0.361367	0.355559	0.189566	0.201262	0.450184	0.357819
subj06a	0.466651	0.34265	0.186445	0.368858	0.14231	0.619043	0.463504	0.741968	0.435119	0.566253	0.387687	0.476735	0.194938	0.643254	0.395886	0.295172	0.175456	0.585593	0.520303	0.678793	0.605673	0.652198	0.555242	0.686566	0.424272	0.233605	0.269741	0.487492	0.438699	0.560896	0.547576	0.26301	0.276475	0.355518	0.167956	0.0607911	0.0226295	0.460337	0.346094	0.173623	0.263488	0.237387	0.163689	0.518709	0.469134	0.505238	0.476088	0.420218	0.386185
subj06b	0.642921	0.550831	0.354614	0.282095	0.111004	0.553532	0.521014	0.615859	0.303278	0.421854	0.367662	0.404438	0.375913	0.404419	0.415211	0.172526	0.200845	0.490006	0.475184	0.636413	0.561511	0.324677	0.348006	0.573563	0.43032	0.337332	0.275451	0.252564	0.263629	0.452959	0.453547	0.184381	0.154904	0.317486	0.237203	0.0375216	0.000148035	0.282492	0.199602	0.0630389	0.0667683	0.104046	0.0408368	0.337808	0.242412	0.259415	0.184451	0.0693382	0.0833163
subj07a	0.558688	0.41126	0.251922	0.194038	0.177231	0.772946	0.37244	0.887239	0.6253	0.909993	0.715215	0.738299	0.213383	0.559843	0.26982	-0.0471701	-0.19579	0.356043	0.264367	0.585353	0.470565	0.683095	0.29925	0.697644	0.529875	0.681745	0.367145	0.667281	0.553187	0.671096	0.429925	0.298084	-0.0315969	0.8464	0.37581	0.159823	0.000214188	0.528649	0.285957	-0.0115406	0.0813648	0.118954	-0.0777734	0.57568	0.379556	0.508567	0.20357	0.599165	0.501531
subj07b	0.487503	0.331806	0.164129	0.203897	0.169131	0.927228	0.600021	0.861384	0.658425	0.740206	0.591167	0.421442	0.302839	0.448025	0.280855	0.165167	0.180316	0.482232	0.41329	0.628427	0.543963	0.709657	0.467867	0.697526	0.584519	0.823553	0.561593	0.594899	0.558318	0.49193	0.335024	0.190616	-0.0511479	0.619026	0.42745	0.0582151	-0.0362571	0.472327	0.269489	-0.0039529	0.0938699	0.214493	-0.0612203	0.509653	0.366524	0.324391	0.226097	0.510351	0.316724
subj08a	0.87211	0.45322	0.246491	0.470131	0.245572	0.644173	0.458115	0.612264	0.447295	0.7171	0.581088	0.465289	0.43475	0.66193	0.645238	0.105435	0.129436	0.580878	0.590837	0.682764	0.66859	0.429798	0.453441	0.805101	0.81465	0.375415	0.315382	0.443222	0.473654	0.764271	0.833166	0.363805	0.388621	0.615492	0.464072	0.0975297	0.191556	0.469567	0.428001	0.0712326	0.0529548	0.0469252	0.111172	0.633253	0.536195	0.497434	0.49998	0.352397	0.432078
subj08b	1.26098	0.625141	0.265314	0.484068	0.0702164	0.771695	0.726382	1.01549	0.706508	0.874417	0.462475	0.474104	0.34131	0.534822	0.610441	0.384922	0.31672	0.985074	1.01398	1.25966	1.19672	0.808772	0.774833	1.28179	1.06105	0.517654	0.416173	0.982723	1.00177	1.02539	0.922732	0.66754	0.678644	0.687854	0.447696	0.112615	0.0378874	0.613295	0.285601	0.351134	0.549811	0.100448	0.287817	0.614614	0.510755	0.731866	0.788053	0.653978	0.511673
subj09a	0.551117	0.437015	0.176255	0.303392	0.0671707	0.706022	0.272791	0.659823	0.207609	0.404598	0.232476	0.156987	0.0990658	0.279441	0.151133	0.180462	0.0901816	0.290303	0.337663	0.356041	0.329275	0.378687	0.229574	0.390745	0.30136	0.359039	0.306662	0.429751	0.422345	0.38542	0.26691	0.157206	0.179975	0.562145	0.286924	0.139773	0.172849	0.398297	0.455204	0.152001	-0.0134793	0.0711403	0.0824152	0.276612	0.305847	0.233798	0.308089	0.399288	0.306628
subj09b	0.630387	0.459059	0.189358	0.343123	0.16444	0.762643	0.443738	0.609372	0.387745	0.547934	0.43366	0.364636	0.254334	0.454711	0.353258	0.17528	0.145252	0.337237	0.330357	0.475113	0.51088	0.456906	0.376682	0.447885	0.355055	0.303407	0.354956	0.433039	0.46416	0.301909	0.214454	0.208236	0.208711	0.436467	0.334994	0.0385505	0.140502	0.436598	0.406436	0.149114	0.0241188	0.0649405	-0.0328402	0.275614	0.275795	0.160041	0.156442	0.363415	0.31686
subj10a	0.53496	0.423749	0.357966	0.312706	0.47479	0.927628	0.53599	0.760552	0.0485688	0.569597	0.238021	0.388795	0.145057	0.521828	0.00584605	0.263927	0.139951	0.185279	0.0899082	0.338152	0.177609	0.612359	0.265984	0.417677	0.301789	0.682963	0.51866	0.601945	0.497051	0.331483	0.164668	0.221388	-0.0515261	0.467443	0.268241	0.165771	0.080941	0.655481	0.351015	0.131864	-0.0289609	0.0970228	-0.0550887	0.48379	0.414971	-0.0576056	0.0847338	0.473739	0.334989
subj10b	0.671238	0.28958	0.160825	-0.00605382	0.144144	0.770862	0.630251	0.504257	0.135587	0.620953	0.297871	0.395687	0.260691	0.5988	0.176473	-0.105075	0.0533462	0.163387	0.0913933	0.350275	0.201914	0.457068	0.241609	0.101454	0.0276714	0.522655	0.316519	0.335281	0.278426	0.281984	0.178231	0.166481	0.0666666	0.464172	0.327175	0.0740402	-0.0500481	0.395136	0.241365	0.0932133	0.121591	-0.0777091	0.0215471	0.376027	0.263808	0.153044	0.0349118	0.356576	0.303937
subj11a	0.406497	0.299231	0.138057	0.394533	-0.0712605	1.08132	0.403086	0.945402	0.648506	0.517469	0.311976	0.388183	0.306749	0.328475	0.195068	0.0219465	-0.00523331	0.258434	0.225563	0.397062	0.379569	0.398925	0.319801	0.593434	0.505345	0.777095	0.360336	0.621935	0.397379	0.371553	0.338202	0.143081	0.118538	0.546044	0.313495	0.0549766	-0.0144606	0.381085	0.39042	0.0989815	0.0837106	0.0944384	-0.0204076	0.402057	0.363701	0.270717	0.364082	0.550142	0.440248
subj11b	0.391189	0.247151	0.231744	0.398316	0.0312471	0.811598	0.449391	0.755048	0.621384	0.352461	0.313553	0.263257	0.291198	0.224774	0.186732	0.0341235	0.0156873	0.114867	0.038407	0.178336	0.210244	0.271823	0.169627	0.440706	0.375904	0.664507	0.404644	0.437772	0.24994	0.227536	0.198419	-0.0605162	0.0472516	0.492698	0.383958	0.0749692	0.049124	0.268398	0.452682	0.00469327	0.000486999	0.110698	0.0262541	0.145323	0.12398	0.00823428	0.0543012	0.233816	0.140192
subj12a	0.536136	0.753405	0.44067	0.311831	0.288363	1.06707	0.612226	0.690562	0.243866	0.799509	0.485253	0.573944	0.480102	0.837888	0.414121	0.251802	0.233353	0.298664	0.350699	0.549663	0.391287	0.264944	0.158871	0.468403	0.247041	0.829942	0.514841	0.452888	0.250965	0.437329	0.347902	0.29869	0.268855	0.522502	0.437152	0.150246	0.226984	0.370581	0.392199	0.103634	0.270875	0.0346819	0.0369081	0.19952	0.191863	0.165844	0.175942	0.162867	0.189843
subj12b	0.715023	0.916636	0.624535	0.429349	0.49436	1.11483	0.586053	0.949791	0.39628	0.643295	0.448613	0.541948	0.487099	0.689758	0.430386	0.383815	0.315366	0.288171	0.274067	0.534704	0.308033	0.217449	0.186469	0.435918	0.209889	0.844174	0.513693	0.523447	0.337619	0.445619	0.349187	0.414569	0.352162	0.578194	0.441957	0.252424	0.243408	0.51795	0.368491	0.32142	0.153256	0.0921157	0.103514	0.284847	0.241358	0.189314	0.174239	0.298113	0.243615
subj13a	0.651977	0.855676	0.506656	0.444595	0.285653	0.907518	0.518919	0.772672	0.441566	0.460236	0.399449	0.607738	0.334385	0.708317	0.434208	0.208346	0.126194	0.423089	0.431392	0.486924	0.440196	0.526855	0.30602	0.645449	0.416932	0.482588	0.479037	0.437906	0.348037	0.433829	0.46675	0.290237	0.184157	0.664883	0.443289	0.186928	0.165805	0.653925	0.374852	0.128167	0.173472	0.037148	0.114515	0.375346	0.302685	0.270839	0.258119	0.387196	0.375224
subj13b	0.603466	0.808405	0.56878	0.50481	0.227707	0.892263	0.39751	0.454851	0.231312	0.309901	0.317359	0.5709	0.493693	0.554385	0.312999	0.348647	0.1527	0.235189	0.331023	0.189681	0.110466	0.305167	0.156921	0.299988	0.142024	0.567036	0.339177	0.338395	0.197465	0.324471	0.367083	0.204663	0.380735	0.785911	0.428916	0.146869	0.253401	0.368887	0.360378	0.0385264	0.147558	0.18851	0.036209	0.288852	0.30945	0.18966	0.163393	0.360455	0.367838
subj14a	0.853611	0.632562	0.363521	0.163631	0.149866	0.713567	0.507806	0.602613	0.304851	0.549255	0.308708	0.62614	0.558394	0.625824	0.33692	0.321391	0.305639	0.864016	0.763853	0.999464	0.825278	0.811082	0.871143	0.782153	0.572281	0.494935	0.413126	0.486902	0.434722	0.682352	0.651435	0.492205	0.475988	0.756394	0.66446	0.335583	0.422296	0.496088	0.598778	0.326554	0.214933	0.152082	-0.012534	0.653316	0.596319	0.504307	0.448697	0.545098	0.532938
subj14b	0.868778	1.40454	0.774402	1.12352	0.744717	1.35291	1.27096	1.28374	0.914956	0.860943	0.718332	0.8775	0.606614	1.00952	0.633059	0.654484	0.527572	0.629608	0.674484	0.81559	0.702799	0.690372	0.796453	0.399841	0.530375	1.2132	1.01753	0.717494	0.509013	0.673018	0.611945	0.536316	0.622163	1.28793	0.777242	0.662672	0.615759	0.927391	0.811431	0.431394	0.387302	0.267507	-0.0912453	0.765796	0.771999	0.477899	0.508925	0.948898	0.735443
subj15a	0.61626	0.880361	0.51455	0.465955	0.297618	0.879502	0.521598	0.867271	0.261241	0.494507	0.410973	0.698302	0.33295	0.641155	0.227766	0.339351	0.0617479	0.4259	0.291726	0.387595	0.191589	0.272875	0.282348	0.351998	0.0864533	0.821254	0.467136	0.752589	0.449373	0.319043	0.204129	0.257149	0.176513	0.89966	0.502258	0.150447	0.274646	0.327128	0.207838	0.0550044	-0.0405172	0.167517	0.109326	0.220559	0.298798	0.199481	0.107503	0.368625	0.257029
subj15b	1.02632	1.22195	0.76835	0.558433	0.287616	1.08597	0.62117	1.18649	0.593845	0.827564	0.726196	1.05251	0.577824	0.961528	0.669264	0.300069	0.213359	0.63881	0.615937	0.688214	0.583094	0.57668	0.652068	0.572307	0.439105	0.729035	0.500941	0.812785	0.539567	0.847293	0.663492	0.663552	0.444096	1.11414	0.604429	0.345246	0.27932	0.630267	0.511663	0.139744	0.105087	0.0437373	0.142733	0.585608	0.584639	0.394472	0.343693	0.568578	0.463934
subj16a	0.657051	0.368597	0.206314	0.145953	0.319581	0.989693	0.737836	0.601063	0.497849	0.764308	0.519598	0.281001	0.423303	0.58553	0.521418	0.094837	0.109498	0.863398	0.800493	0.952144	0.977459	0.697965	0.690853	0.933078	0.795476	0.493795	0.487159	0.650781	0.435141	0.77197	0.800168	0.403021	0.319422	0.634494	0.47568	0.192724	0.290155	0.594807	0.660927	0.400206	0.155669	0.0924782	0.164965	0.76307	0.623113	0.546639	0.61032	0.665184	0.574367
subj16b	0.602157	0.557966	0.425803	0.112156	0.206161	1.08187	0.735663	0.698512	0.459381	0.779307	0.363808	0.600063	0.401136	0.578954	0.546176	0.398042	0.181129	0.570074	0.575953	0.644295	0.573031	0.675188	0.491116	0.799648	0.551083	0.759513	0.674046	0.448001	0.442523	0.585515	0.547335	0.200896	0.097205	0.747462	0.661252	0.226746	0.326701	0.599878	0.6379	0.13608	0.208507	0.24765	-0.173836	0.520619	0.48042	0.306425	0.386076	0.426604	0.369596
subj17a	0.854315	0.659265	0.319323	0.328782	0.168794	0.617231	0.349662	0.762515	0.489923	0.5873	0.372689	0.53699	0.488359	0.4555	0.260731	0.1047	0.158717	0.573827	0.507876	0.736705	0.643758	0.644011	0.469815	0.56183	0.445019	0.488405	0.403939	0.660935	0.30462	0.41735	0.36656	0.326755	0.0663947	0.335785	0.193228	0.128137	-0.00543317	0.302399	0.299151	-0.00564756	0.0987054	0.128558	0.212665	0.260345	0.140628	0.407414	0.371749	0.346791	0.28437
subj17b	1.03385	0.851911	0.585016	0.498712	0.353187	0.748844	0.560841	0.825013	0.56765	0.891213	0.610021	0.649451	0.59712	0.652642	0.385338	0.601321	0.608992	1.00406	0.984203	1.02631	1.06565	0.715156	0.793074	0.806706	0.886664	0.390378	0.557507	0.819968	0.730545	0.728856	0.748959	0.461143	0.35996	0.354169	0.414742	0.155707	0.0402334	0.221809	0.249671	0.247943	0.530029	0.329726	0.342479	0.545513	0.600865	0.777642	0.804632	0.644876	0.661424
subj18a	0.392232	0.575316	0.319993	0.426624	0.349744	0.32849	0.0493724	0.418411	0.0913876	0.268825	0.0518768	0.444689	0.276338	0.301918	0.208593	0.177021	0.131242	0.138565	0.129974	0.207887	0.121084	0.145344	0.0475322	0.208369	0.0636196	0.404105	0.129613	0.260063	0.0673251	0.213286	0.253873	0.0733286	0.174102	0.42235	0.270243	0.0890073	0.162017	0.194338	0.0938041	0.0176406	0.012922	-0.0423317	0.123394	0.0509241	0.02291	-0.038649	-0.0120554	0.154254	0.121655
subj18b	0.547557	0.851634	0.46434	0.664472	0.324006	0.721807	0.330665	0.730643	-2.99575e-05	0.431776	0.00405471	0.508325	0.124144	0.508103	0.171106	0.399765	0.222114	0.279098	0.31296	0.367693	0.142178	0.323334	0.161019	0.19938	-0.0405932	0.652429	0.192638	0.561906	0.233428	0.411293	0.341954	0.236655	-0.0283972	0.624591	0.255548	0.227423	0.222845	0.281843	0.125399	0.145358	-0.0148378	0.130751	0.00895688	0.428691	0.317049	-0.0341142	-0.0593569	0.381738	0.331487
subj19a	0.728025	0.409161	0.45527	0.413097	0.449342	0.630253	0.565084	0.447923	0.558766	0.286523	0.336057	0.211208	0.252871	0.278433	0.330784	0.259272	0.316314	0.329226	0.282171	0.377346	0.446408	0.554161	0.450676	0.486211	0.390416	0.594866	0.780067	0.881981	0.773387	0.329835	0.394705	0.0947405	0.205598	0.392555	0.556503	0.0221651	0.193331	0.413281	0.628312	0.260838	0.20542	0.0543965	0.127406	0.286017	0.424596	0.330335	0.299178	0.347214	0.41313
subj19b	0.595213	0.549648	0.401002	0.731663	0.475737	0.817243	0.573114	0.6185	0.510121	0.430776	0.40447	0.397509	0.185141	0.301622	0.26322	0.355545	0.279384	0.660627	0.608309	0.716101	0.526142	0.694298	0.519938	0.711089	0.543419	0.791506	0.616764	0.727394	0.598146	0.59671	0.571711	0.360319	0.172115	0.59497	0.425109	0.323775	0.0898965	0.753252	0.61148	0.136123	0.150513	0.18018	0.0607422	0.548655	0.555231	0.250994	0.194584	0.568729	0.475912
subj20a	0.453356	0.44157	0.213782	0.0689796	0.0647718	0.862427	0.549224	0.686523	0.3829	0.584683	0.313302	0.443786	0.13738	0.447429	0.266391	0.102545	0.0987373	0.326198	0.250039	0.438046	0.287841	0.403504	0.336401	0.79016	0.472088	0.438632	0.555884	0.444562	0.412324	0.595192	0.372241	0.196698	0.0854771	0.734372	0.0605816	-0.0428935	-0.0139526	0.486454	0.31243	0.165798	0.225316	0.0444136	0.0515816	0.359348	0.305066	0.326771	0.371296	0.469758	0.50368
subj20b	1.01132	0.723431	0.571536	0.560366	0.440242	1.03275	0.613409	0.696162	0.523485	0.694892	0.525789	0.762508	0.45624	0.524711	0.381397	0.312772	0.415341	0.821583	0.800073	1.00702	0.878869	0.6721	0.608072	0.965829	0.89459	0.731413	0.770484	0.61045	0.510342	0.886288	0.805094	0.416031	0.416413	1.0312	0.750532	0.234188	0.215412	0.763635	0.560172	0.285686	0.323026	0.349262	0.0909529	0.704677	0.653824	0.568342	0.628578	0.472561	0.531734
subj21a	0.705854	0.435823	0.466052	0.261579	0.283259	0.542238	0.563244	0.582662	0.443947	0.619934	0.387974	0.362449	0.211917	0.519575	0.389062	0.317187	0.175847	0.575634	0.570856	0.729069	0.702564	0.667521	0.66143	0.658401	0.619832	0.22335	0.499863	0.443748	0.442649	0.643651	0.593012	0.408035	0.297795	0.580176	0.514003	0.178	0.0810369	0.444867	0.438395	0.198667	0.127076	0.167421	0.169784	0.494698	0.479638	0.433242	0.473122	0.375547	0.389214
subj21b	0.987716	0.564302	0.461967	0.180083	0.216467	0.63995	0.713412	0.8007	0.751482	0.601344	0.626944	0.179557	0.232193	0.640753	0.330737	-0.016395	0.25036	0.887474	0.790991	1.04229	0.878628	0.683266	0.749352	0.49267	0.66488	0.282501	0.713621	0.626342	0.594431	0.746708	0.771735	0.407262	0.587008	0.337376	0.529333	0.00522923	0.229835	0.338884	0.314701	0.207333	0.119717	0.139112	-0.0554452	0.519791	0.564369	0.460557	0.43333	0.456406	0.57559
subj22a	0.607786	0.55446	0.283987	0.24495	0.144593	0.804717	0.371247	0.698095	0.342449	0.621955	0.350816	0.559939	0.218958	0.489613	0.35502	0.0479949	-0.00225615	0.639395	0.697549	0.617016	0.637383	0.590953	0.584957	0.526058	0.490441	0.540717	0.353773	0.551752	0.321045	0.554281	0.471197	0.537965	0.251678	0.600651	0.444512	0.0340466	0.119556	0.274764	0.265003	0.101705	-0.0101414	0.0489811	0.0901596	0.444716	0.405939	0.349149	0.32157	0.57302	0.643398
subj22b	0.678682	0.660104	0.52547	0.24056	0.338313	0.883423	0.639182	0.694751	0.402884	0.591244	0.552025	0.468877	0.190462	0.553164	0.3627	0.233493	0.197088	0.794789	0.767486	0.715493	0.709888	0.674366	0.656146	0.712524	0.651901	0.721088	0.637683	0.828464	0.683021	0.85759	0.644822	0.442468	0.272347	0.75782	0.590508	-0.0390929	0.195751	0.260393	0.312652	0.0364882	0.160124	0.0961571	-0.133802	0.577059	0.504666	0.379116	0.372006	0.507114	0.467896
subj23a	0.750254	0.515559	0.376517	0.329008	0.268775	1.024	0.880518	0.843464	0.606679	0.833965	0.530318	0.432072	0.445505	0.569667	0.468467	0.144784	0.237171	0.626331	0.691344	0.780579	0.774738	0.785744	0.756856	0.801805	0.689118	0.876018	0.80731	0.656271	0.660909	0.632716	0.652872	0.35638	0.442092	0.678984	0.61657	0.298108	0.14278	0.642664	0.588622	0.320718	0.325791	0.0269438	0.108894	0.687473	0.591874	0.396263	0.377668	0.529853	0.563009
subj23b	0.892409	0.927353	0.676645	0.647813	0.497625	1.27852	1.15173	1.20225	0.665703	1.08522	0.728685	0.330006	0.542268	0.776718	0.46498	0.357802	0.577922	0.775633	0.789339	0.896583	0.863564	0.911704	0.897632	0.982457	0.905453	1.17985	0.97509	0.702783	0.849895	0.766065	0.775424	0.316357	0.364777	0.827783	0.824232	0.390065	0.187621	0.693215	0.759913	0.249199	0.427932	0.187409	0.00139336	0.811267	0.738167	0.536407	0.287791	0.659509	0.700806
subj24a	0.629406	0.737171	0.381208	0.482038	0.364511	0.765738	0.290541	0.399331	0.166326	0.559151	0.404449	0.592074	0.336631	0.694567	0.357627	0.323281	0.236196	0.463383	0.500703	0.488279	0.491536	0.565071	0.618157	0.486489	0.49708	0.69366	0.477386	0.687726	0.544665	0.522808	0.542933	0.271889	0.348763	0.969322	0.634337	0.0661742	0.264354	0.614773	0.434121	0.264334	0.276351	-0.135219	0.286175	0.486306	0.556235	0.390048	0.36807	0.765581	0.543876
subj24b	0.64171	0.634674	0.320101	0.653061	0.322201	0.704191	0.0895848	0.313185	-0.0821983	0.476087	0.243217	0.503442	0.158789	0.657272	0.17609	0.328967	0.154806	0.707129	0.651485	0.741488	0.596958	0.616457	0.616022	0.684868	0.539564	0.344848	0.0773348	0.48792	0.382544	0.653778	0.685485	0.204773	0.262614	0.992076	0.425897	0.323621	0.255949	0.6232	0.47443	0.250463	0.118586	0.316737	0.0631183	0.608172	0.575224	0.553844	0.509474	0.625524	0.542405
subj25a	1.05064	0.522835	0.28449	0.184109	0.024622	0.815587	0.340829	0.750417	0.477012	0.776441	0.608585	0.621476	0.339327	0.640171	0.366007	0.0433028	0.0422436	0.552767	0.612405	0.749522	0.778234	0.880511	0.799565	0.99084	0.792753	0.463423	0.356456	0.660952	0.642744	0.727155	0.68834	0.58256	0.138795	0.969621	0.488173	0.192834	-0.150803	0.431106	0.30458	-0.109481	0.146327	0.113564	0.0231274	0.499499	0.723187	0.750586	0.560914	0.795759	0.729996
subj25b	0.772566	0.346944	0.293369	0.103056	0.0947827	0.694207	0.466475	0.668174	0.431274	0.684546	0.427854	0.454234	0.307482	0.624731	0.276585	0.00303439	-0.075919	0.492712	0.408906	0.638248	0.646869	0.72184	0.567437	0.824245	0.703608	0.354248	0.401378	0.485922	0.483274	0.502396	0.43611	0.451335	0.0780068	0.783191	0.492	0.169922	0.0745365	0.453425	0.425447	0.118291	0.123991	0.124532	0.222955	0.541123	0.514289	0.398181	0.34995	0.610505	0.472562
subj26a	0.618498	0.907229	0.714335	0.690313	0.690728	1.06444	0.744744	0.807954	0.42533	0.613503	0.335166	0.456506	0.135559	0.430103	0.322508	0.470276	0.510189	0.377	0.478219	0.609962	0.539531	0.5622	0.423331	0.794563	0.524191	0.785313	0.735307	0.556733	0.484454	0.561943	0.504984	0.409908	0.232487	0.717945	0.642216	0.0826046	0.0168806	0.711375	0.563518	0.199793	0.309996	0.182252	0.142381	0.466616	0.425751	0.298711	0.134668	0.386761	0.376281
subj26b	1.03936	0.873674	0.850428	0.79616	0.572689	1.05886	0.915004	0.930987	0.714011	0.72166	0.55247	0.615205	0.569098	0.599288	0.55637	0.555051	0.478522	0.793378	0.760745	0.933559	0.808381	0.58097	0.549632	0.952488	0.690883	0.633274	0.743613	0.424503	0.470931	0.633059	0.57911	0.528645	0.538632	0.793154	0.721694	0.381784	0.377071	0.760023	0.740637	0.210835	0.358844	0.293596	0.320209	0.649811	0.677417	0.439016	0.411706	0.477259	0.441076
subj27a	0.340854	0.366037	0.290162	0.249771	0.189156	0.706744	0.518038	0.565431	0.365138	0.190543	0.240647	0.309336	0.22899	0.529753	0.172336	0.046087	0.0534452	0.136337	0.0498523	0.120304	0.08545	0.351929	0.253879	0.286454	0.123806	0.422296	0.456151	0.524789	0.374005	0.205909	0.164078	-0.0130978	0.0404684	0.476565	0.272743	0.0300958	0.186712	0.109937	0.207582	0.00312351	0.110852	0.0599707	0.0302497	0.133841	0.121237	0.341795	0.222889	0.506022	0.332994
subj27b	1.1812	1.11757	0.702457	0.783615	0.592691	1.00838	0.512429	1.22413	0.512386	0.74784	0.557375	0.722584	0.423433	0.905811	0.306444	0.601092	0.478169	0.99836	1.02795	1.25379	1.25053	0.844911	0.868015	0.884384	0.802862	0.554326	0.507636	0.924983	0.921164	0.931531	0.860469	0.614669	0.493998	0.737835	0.594791	0.407522	0.304698	0.693994	0.749375	0.459241	0.414809	0.346127	0.324676	0.875329	0.755617	0.874008	0.80293	0.791102	0.739189
subj28a	0.826976	0.780058	0.734535	0.709408	0.635721	0.98689	0.429639	0.429849	0.155247	0.767062	0.365905	0.573556	0.443443	0.530681	0.45286	0.501078	0.50208	0.500807	0.554054	0.587425	0.496147	0.59082	0.422669	0.599306	0.456158	0.789497	0.578627	0.617952	0.470852	0.578347	0.639788	0.32774	0.395338	0.98989	0.745338	0.0636963	0.336036	0.584029	0.644477	0.122548	0.183968	0.155267	0.15992	0.703001	0.711777	0.535781	0.38911	0.714311	0.561073
subj28b	0.772489	0.790054	0.671464	0.714902	0.502736	0.794093	0.457153	0.264887	0.0279046	0.509514	0.170296	0.446601	0.338267	0.257721	0.289402	0.369147	0.369661	0.313509	0.36141	0.213353	0.16244	0.329144	0.22409	0.15736	0.135432	0.908604	0.572677	0.446388	0.195477	0.225056	0.183067	0.21798	0.271996	0.833022	0.472123	0.0865168	0.319365	0.431287	0.333349	0.0450283	0.120686	-0.00914912	0.181947	0.356356	0.302823	0.207222	0.170345	0.44913	0.297496
subj29a	0.427907	0.589421	0.282257	0.242735	0.217882	0.730647	0.369938	0.502224	0.439248	0.42076	0.378765	0.459528	0.265919	0.376048	0.408546	0.333376	0.29199	0.263237	0.265803	0.353822	0.298641	0.343169	0.346626	0.408946	0.349496	0.695022	0.332494	0.505124	0.424682	0.439798	0.361804	0.33746	0.160421	0.501572	0.335563	0.193111	0.0914578	0.482846	0.353573	0.186467	0.209203	0.178905	0.0881001	0.413334	0.328904	0.358334	0.345608	0.376743	0.35649
subj29b	0.453693	0.540105	0.269869	0.291599	0.176089	0.626708	0.267046	0.475253	0.287227	0.313226	0.212933	0.446806	0.245754	0.414003	0.291991	0.267015	0.194433	0.365032	0.317589	0.381335	0.364569	0.202426	0.289292	0.397377	0.352803	0.583019	0.274095	0.405667	0.260121	0.410644	0.35517	0.218201	0.139374	0.457935	0.254136	0.175519	0.0625424	0.264934	0.294232	0.158061	0.205218	-0.00324793	0.0450496	0.285578	0.224629	0.214586	0.161362	0.255964	0.240883
subj30a	0.632124	0.537037	0.463577	0.324441	0.239676	0.642796	0.379343	0.559179	0.227316	0.307815	0.416093	0.233683	0.282929	0.430972	0.354256	0.0783771	0.153962	0.316628	0.341271	0.422943	0.487722	0.428587	0.17253	0.246496	0.293841	0.491313	0.26007	0.314356	0.189406	0.16814	0.250471	-0.00924664	0.185056	0.366558	0.333686	0.0225879	0.0599801	0.208912	0.235712	0.104315	-0.0139872	0.0204699	0.0490058	0.305051	0.179673	-0.0225063	-0.0876248	0.30984	0.225591
subj30b	0.988894	0.901685	0.53272	0.635899	0.664154	1.03628	0.646642	0.846879	0.58796	0.666817	0.608511	0.435331	0.486046	0.929031	0.690469	0.420101	0.47899	0.843685	0.867957	1.02095	1.05961	0.794506	0.740699	0.611883	0.54331	0.295164	0.338046	0.677002	0.856673	0.666305	0.645816	0.589687	0.474022	0.58705	0.535376	0.136446	0.22316	0.21595	0.677438	0.288443	0.369457	0.0177421	0.196452	0.918524	1.01951	0.688676	0.698274	0.793695	0.751353
subj31a	0.541899	0.282482	0.219743	0.23064	0.0355397	0.892003	0.654965	0.598009	0.395235	0.557644	0.235133	0.276694	0.186837	0.340155	0.18503	0.23148	0.146263	0.16008	0.120231	0.243479	0.152199	0.147314	0.0695965	0.448316	0.150101	0.775011	0.501892	0.360646	0.157831	0.112627	0.118476	-0.120945	-0.0266573	0.32445	0.262401	-0.0133751	-0.0966603	0.394444	0.197027	0.0754868	0.0865342	0.046262	0.0248639	0.0970133	0.080148	-0.130448	-0.0803992	0.0784905	0.0464894
subj31b	0.603658	0.426638	0.321767	0.242232	0.10768	0.842578	0.36948	0.572317	0.192062	0.65313	0.197567	0.502266	0.169742	0.55988	0.270896	0.278043	0.153525	0.144571	0.151412	0.224894	0.183277	0.225276	0.12428	0.46051	0.0791021	0.480957	0.217622	0.301084	0.159837	0.223399	0.148032	0.0115997	-0.0113743	0.383457	0.134364	0.0331727	-0.0149449	0.424217	0.141895	0.154024	0.0392641	0.187926	0.0581804	0.131746	0.0886191	0.052089	0.057487	0.146402	0.110937
subj32a	1.00935	1.01011	0.791214	0.727623	0.761834	1.23016	0.714643	0.856282	0.507058	0.88677	0.754646	0.713815	0.776167	0.794174	0.782493	0.757769	0.774303	0.771331	0.869784	1.1617	1.11947	0.987926	0.820898	1.01275	0.976776	0.7786	0.673277	1.04235	0.736646	1.02505	1.0177	0.771632	0.539869	0.93832	0.807227	0.416146	0.432215	0.514175	0.827463	0.407126	0.425525	0.229592	0.145603	0.786549	0.864145	0.768327	0.762789	0.8279	0.689135
subj32b	1.26411	0.92182	0.735758	0.535682	0.715207	1.29319	1.08399	1.14761	0.971847	1.06799	0.842604	1.06266	0.963707	0.685767	0.797693	0.635362	0.614733	0.847558	0.815581	1.32924	1.23325	1.10484	1.06138	1.11014	1.03314	1.15227	1.25348	1.10724	1.03406	0.961125	0.995084	0.88641	0.0265134	0.980313	1.16221	0.142235	-0.0062473	0.931351	1.09593	0.0608165	0.455567	0.200288	0.332772	0.917829	0.881148	0.667123	0.865906	1.14774	1.085
subj33a	0.515782	0.36043	0.360799	0.315576	0.220314	0.78059	0.392485	0.466315	0.284433	0.48169	0.269434	0.213311	0.187051	0.334198	0.222647	0.237973	0.196504	0.326697	0.385259	0.499994	0.377118	0.388422	0.385006	0.587799	0.370144	0.561191	0.462266	0.268101	0.253407	0.33781	0.30093	0.128016	0.249755	0.585828	0.405037	0.16225	0.0724866	0.382827	0.331429	0.110369	0.132279	0.0138016	0.152231	0.391425	0.359697	0.196157	0.213987	0.350636	0.325705
subj33b	0.826595	0.516039	0.443238	0.514594	0.270562	0.964939	0.609079	0.850948	0.52743	0.73995	0.44618	0.485821	0.427139	0.535127	0.502028	0.285097	0.165739	0.692615	0.649793	1.06044	0.84221	0.673776	0.489279	0.877453	0.582678	0.581017	0.433036	0.607877	0.49345	0.488269	0.468584	0.346887	0.254512	0.541721	0.278797	0.261547	0.0877109	0.489148	0.377075	0.277612	0.282426	-0.00811749	0.0179369	0.36705	0.22272	0.264595	0.208026	0.275126	0.209965
subj34a	0.210845	0.29393	0.233161	0.0501277	0.268562	0.757596	0.389617	0.639839	0.427498	0.453854	0.334331	0.290166	0.270029	0.35504	0.0930843	0.109126	0.122836	0.340134	0.340375	0.487235	0.347053	0.427319	0.327409	0.638943	0.414239	0.679776	0.41654	0.368097	0.266777	0.486278	0.416181	0.293842	0.200964	0.566234	0.311483	0.0155161	0.0599965	0.304351	0.312459	0.0662801	0.129679	-0.0556294	0.213157	0.273885	0.261001	0.254277	0.210052	0.451499	0.385623
subj34b	0.518234	0.209914	-0.163359	0.0207777	-0.104126	1.27537	0.561846	0.999585	0.706965	0.717268	0.216708	0.52542	-0.00274522	0.52611	-0.188198	-0.207643	-0.202368	0.370732	0.303492	0.788052	0.445286	0.574083	0.485392	0.872362	0.326993	0.995443	0.482458	0.658691	0.181106	0.537604	0.181995	-0.0126003	3.80818e-05	0.681984	0.00803575	-0.0743844	-0.185567	0.339475	0.145395	-0.065391	0.0388506	0.0526312	-0.0621845	0.118081	0.131104	0.0559823	-0.0310066	0.476971	0.0180044
subj35a	0.934519	1.16711	0.919958	0.524092	0.519296	1.14509	0.967362	0.668478	0.654203	0.844936	0.701106	1.08991	0.988817	1.13197	0.996133	0.319113	0.218548	0.989132	0.965507	1.10852	0.916773	0.548254	0.3446	0.937211	0.895311	0.810025	0.571476	0.507061	0.37168	1.06713	1.03298	0.902634	0.827844	0.973519	0.767734	0.310801	0.340064	0.66191	0.750679	0.436485	0.424746	0.15678	-0.0860443	0.797166	0.822943	0.700912	0.706233	0.486046	0.507854
subj35b	0.655306	0.716745	0.372259	0.410839	0.202345	0.658595	0.278699	0.365119	0.262929	0.368295	0.33064	0.373547	0.29116	0.491672	0.324585	0.129341	0.0588508	0.353547	0.325677	0.303215	0.339486	0.351501	0.204888	0.231554	0.17473	0.511952	0.11245	0.17139	0.0618655	0.490528	0.372613	0.209288	0.0386577	0.416758	0.187349	0.0355538	0.0650206	0.302643	0.297442	0.0435288	0.0170596	-0.0251837	0.0470361	0.227714	0.282547	0.0752691	0.0821317	0.32724	0.288635
subj36a	1.75938	1.3269	1.00138	0.453744	0.785982	1.21521	0.819191	1.39832	0.901669	1.18222	1.02132	0.93023	0.672277	0.882154	1.14076	1.10201	0.612142	1.17531	1.18443	1.37263	1.32642	1.12254	1.02752	1.55678	1.17587	0.669783	0.572062	1.21106	0.994573	1.26361	1.13384	0.925497	0.642365	0.91042	0.649884	0.611444	0.399764	0.571336	0.231595	0.310552	0.377144	0.167885	0.221181	0.831118	0.772964	1.10262	0.781613	1.00963	0.907674
subj36b	1.52033	0.852794	0.710578	0.384225	0.530889	0.883229	0.701086	0.996076	0.693791	0.647695	0.534618	0.574048	0.248714	0.463822	0.834946	0.54113	0.353113	1.01151	1.093	1.26468	1.17289	0.775723	0.777381	1.21469	1.07229	0.403965	0.394676	0.841158	0.823667	1.1116	0.964843	0.730462	0.529539	0.741629	0.451878	0.365842	0.300403	0.512699	0.239521	0.1959	0.380159	0.241498	0.189199	0.76262	0.808727	0.813437	0.658116	0.813497	0.797387
subj37a	0.959324	0.511688	0.554516	0.368054	0.34138	0.993099	0.697097	0.938571	0.803477	0.923626	0.812682	0.378482	0.610413	0.747408	0.694967	0.179489	0.176126	0.703906	0.616383	0.845215	0.831909	0.42975	0.245503	0.817629	0.620685	0.987336	0.701871	0.713884	0.712694	0.779565	0.798219	0.160735	0.19483	0.848619	0.707827	0.17286	0.230539	0.748412	0.62746	0.101715	0.193613	0.0139048	-0.0296189	0.441544	0.349259	0.330607	0.270707	0.421594	0.458098
subj37b	0.675297	0.578119	0.46624	0.371441	0.267477	1.01725	0.626902	0.878649	0.534041	1.03709	0.539766	0.466939	0.451592	0.748124	0.526752	0.187176	0.273588	0.496089	0.456928	0.652762	0.647015	0.51084	0.476912	0.857448	0.721315	0.789631	0.674842	0.683394	0.640582	0.660097	0.67901	0.353242	0.477821	0.850999	0.59671	0.339461	0.220026	0.566561	0.661556	0.115447	0.18913	0.146687	-0.0999623	0.493321	0.55043	0.406568	0.284064	0.553343	0.603114
subj38a	0.24767	0.183626	-0.00874189	0.213284	0.00486669	0.618561	0.186631	0.472857	-0.0453252	0.52116	-0.00373039	0.132685	0.0104162	0.212463	-0.0142797	0.060943	0.0618751	0.523303	0.490442	0.550613	0.371606	0.60972	0.331421	0.482446	0.252817	0.358794	0.142604	0.490722	0.29344	0.293294	0.226416	0.140145	0.037206	0.202264	0.0545744	-0.00639368	-0.127093	0.13523	0.166174	0.199492	0.0732075	0.0314864	0.0137412	0.152268	0.1598	-0.0802922	0.0159142	0.337522	0.238255
subj38b	0.519375	0.42702	0.107724	0.193507	-0.0101211	0.680624	0.354523	0.586116	-0.0153773	0.519294	0.229222	0.303763	0.0502366	0.366925	-0.0926597	0.202895	0.294402	0.797158	0.762431	0.847959	0.545556	0.770512	0.610957	0.498951	0.316344	0.248418	0.106634	0.799816	0.601456	0.831628	0.674877	0.431999	0.485283	0.586878	0.36242	-0.0913935	-0.0220997	0.460975	0.548561	0.0412023	0.117783	0.165983	-0.0551593	0.470655	0.506073	0.238587	0.24141	0.545798	0.432267
subj39a	0.473661	0.552646	0.37852	0.232617	0.134152	0.612011	0.519876	0.80143	0.378937	0.644995	0.246371	0.394473	0.193326	0.581699	0.352733	0.125398	0.0777357	0.136292	0.0135571	0.300305	0.307896	0.544459	0.423797	0.598989	0.420641	0.7001	0.433555	0.467099	0.429119	0.214876	0.0576326	0.106373	-0.0928678	0.294515	0.0778647	0.0540156	-0.0394169	0.203554	0.290555	-0.0590897	0.0298828	-0.07464	0.148769	0.314307	0.252666	0.180719	0.159603	0.417561	0.439334
subj39b	0.537997	0.550785	0.219493	0.30048	0.243929	0.76341	0.635343	1.06548	0.402893	0.768979	0.333095	0.437733	0.175003	0.56233	0.410845	0.293596	0.114054	0.457706	0.371786	0.623108	0.550596	0.703253	0.65775	0.650537	0.547935	0.615906	0.341249	0.447041	0.279631	0.541047	0.377173	0.078161	-0.103252	0.558934	0.139125	0.158998	0.111796	0.63105	0.496395	-0.0719622	0.179111	0.118762	-0.0860448	0.525704	0.465221	0.504252	0.501476	0.410804	0.473542
subj40a	0.76995	0.605961	0.302602	0.231932	0.154291	1.17637	0.669242	0.876751	0.51259	0.653663	0.498244	0.444687	0.183064	0.451385	0.408582	0.099917	0.0737961	0.44509	0.500028	0.565612	0.517635	0.646946	0.566695	0.673062	0.499789	0.690534	0.484061	0.704168	0.51082	0.535112	0.543916	0.326195	0.197415	0.749214	0.430032	0.101502	0.111359	0.491728	0.421483	0.0940623	0.159845	0.191283	0.0828154	0.629053	0.506913	0.517998	0.430362	0.68675	0.509854
subj40b	0.824521	0.582484	0.417201	0.397106	0.284318	0.882037	0.60903	0.706475	0.404512	0.796424	0.626007	0.615145	0.371049	0.592138	0.631278	0.256852	0.151219	0.577021	0.73392	0.639001	0.709454	0.575788	0.591519	0.650038	0.643928	0.578942	0.520419	0.392897	0.342294	0.626514	0.74155	0.395228	0.271141	0.693348	0.581023	0.142463	0.181881	0.582025	0.552589	0.210864	0.117649	0.202628	0.0777682	0.612635	0.510594	0.40758	0.372595	0.608223	0.58207
subj41a	0.44117	0.562464	0.201467	0.383431	0.119645	0.893121	0.518213	0.957018	0.356066	0.821338	0.289468	0.643737	0.184518	0.850484	0.257448	0.150766	-0.0589544	0.258231	0.252593	0.480828	0.333427	0.50074	0.379509	0.517665	0.224336	0.782202	0.251425	0.33611	0.11732	0.315835	0.239286	0.121014	0.0988576	0.624404	0.214827	0.0288621	0.0718555	0.230196	0.315069	-0.0233609	-0.0456886	-0.0664368	-0.0833343	0.332763	0.255562	0.0903163	-0.0625728	0.368602	0.0805429
subj41b	0.794996	0.586091	0.40537	0.45839	0.382269	0.720506	0.459714	0.916903	0.431184	0.584494	0.365261	0.494278	0.413721	0.417719	0.380916	0.242906	0.210803	0.253961	0.305934	0.425101	0.459672	0.665062	0.593274	0.425824	0.404173	0.564526	0.357256	0.406041	0.414465	0.283537	0.300965	0.0523496	0.0686864	0.470987	0.423743	0.0282791	0.0390474	0.274529	0.441721	0.0334885	0.0459356	0.0636781	-0.0232959	0.387029	0.35794	0.315686	0.00494873	0.387779	0.370955
subj42a	0.337305	0.433019	0.144473	0.180415	0.0669912	0.759357	0.374133	0.383497	0.173632	0.296758	0.0864242	0.411653	0.0480816	0.465475	0.155509	0.206517	0.00379735	0.137607	0.144081	0.266356	0.256169	0.305705	0.230466	0.285274	0.3062	0.553662	0.413505	0.376714	0.274348	0.27402	0.132001	0.137404	0.0361313	0.541485	0.207095	0.042747	-0.178043	0.282893	0.125405	0.0385568	0.157369	0.116976	0.0755943	0.345068	0.218534	0.0314136	-0.0550851	0.345635	0.233162
subj42b	0.519861	0.576986	0.238521	0.318479	0.253197	0.881344	0.399085	0.492142	0.264774	0.597636	0.0656922	0.432527	0.0698015	0.522937	0.124908	0.265052	0.144512	0.0796216	0.113199	0.0877983	0.0447614	0.452192	0.230219	0.359985	0.23929	0.535046	0.42802	0.57701	0.332061	0.161116	0.177894	0.119416	-0.0119234	0.595351	0.376581	0.0454512	0.037623	0.519614	0.298292	0.0644543	0.1088	-0.0170742	0.0360132	0.306937	0.21421	0.112943	-0.000610417	0.500748	0.308048
subj43a	0.796417	0.495181	0.521488	0.355267	0.38518	0.795553	0.664115	0.647526	0.60254	0.738343	0.723342	0.633122	0.249594	0.615889	0.613767	0.519249	0.249223	0.645601	0.638739	0.717912	0.636954	0.587495	0.595365	0.610897	0.636767	0.4536	0.444969	0.41448	0.422994	0.694224	0.746685	0.53608	0.440641	0.647069	0.423355	0.35165	0.132882	0.483779	0.470576	0.12746	0.226434	0.175289	0.193324	0.507958	0.489013	0.529599	0.504174	0.523729	0.562912
subj43b	1.05028	0.568075	0.649696	0.368804	0.464252	0.896372	0.739533	0.874906	0.798258	1.04957	0.945691	0.854608	0.274	0.982574	0.917562	0.387331	0.23982	0.866839	0.951208	1.0248	0.952835	0.745166	0.777945	0.919637	0.977577	0.672404	0.646054	0.537247	0.602574	0.855835	0.742001	0.559497	0.528726	0.606953	0.388701	0.319306	0.0544641	0.494327	0.457122	0.355775	0.249044	0.238509	0.0448029	0.583113	0.47376	0.604414	0.570979	0.633431	0.616051
subj44a	0.659846	0.450868	0.316267	0.134251	0.161959	0.753354	0.547949	0.686589	0.42023	0.623471	0.524254	0.211793	0.453183	0.622307	0.477875	0.146487	0.062043	0.307386	0.291897	0.431904	0.453694	0.56822	0.454867	0.636345	0.495968	0.631392	0.536859	0.496844	0.40531	0.345376	0.303647	0.0485924	0.0401033	0.442999	0.253644	0.0149719	-0.0282568	0.444643	0.31468	-0.0276032	0.0310323	0.0759608	-0.0623597	0.348182	0.27747	0.200255	0.255773	0.45318	0.336904
subj44b	0.503647	0.703118	0.561909	0.463158	0.320172	0.685649	0.536133	0.512953	0.326599	0.401258	0.122948	0.35906	0.373004	0.372111	0.0539355	0.587444	0.362537	0.130128	0.140648	0.0851717	-0.0252396	-0.0404386	-0.20054	0.242509	-0.00930196	0.747046	0.382398	0.138991	0.08801	0.156174	0.160932	-0.00472544	0.0455453	0.598451	0.400461	0.0620199	0.11993	0.321149	0.313353	0.102462	-0.0104742	0.179406	0.0143849	0.0111064	0.0728837	-0.227578	-0.148713	0.154906	0.0777796
subj45a	0.475463	0.733912	0.39589	0.420625	0.170598	1.06633	0.447651	0.858354	0.328065	0.640088	0.394035	0.472056	0.29217	0.811961	0.452235	0.233756	0.143801	0.329249	0.362226	0.375553	0.343802	0.503339	0.315712	0.765117	0.380314	0.755177	0.330471	0.510364	0.223436	0.41878	0.216235	0.37641	0.084162	0.754526	0.332758	0.24226	0.0672249	0.342708	0.281812	-0.00665206	0.0480934	0.0988797	0.0207716	0.320003	0.312996	0.543128	0.178803	0.452848	0.252466
subj45b	0.618803	0.213985	0.0104922	0.174638	-0.00202842	0.792579	0.310487	0.936663	0.326167	0.609863	0.103146	0.270026	0.0496004	0.429626	0.332488	-0.103966	-0.165119	0.535598	0.455564	0.531385	0.35328	0.806508	0.658575	0.675734	0.335065	0.426674	0.144461	0.59643	0.290276	0.313864	0.113672	0.0860421	-0.0879134	0.366997	0.0726916	0.035214	-0.217722	0.518346	0.256112	-0.0286961	-0.0226609	0.0216044	-0.121307	0.486523	0.339955	0.459477	0.251441	0.53162	0.473691
Wilcoxon	0.0130408	0.091773	0.108556	0.0949532	0.363591	0.579378	0.281035	0.173469	0.218106	0.624153	0.647082	0.584892	0.754139	0.778667	0.717808	0.0632481	0.0294683	0.0565861	0.0505131	0.090215	0.129696	0.131765	0.069278	0.778667	0.367864	0.748043	0.699872	0.595993	0.350957	0.2336	0.330521	0.474483	0.454818	0.682099	0.546808	0.515163	0.546808	0.380867	0.363591	0.322565	0.314734	0.0432658	0.0871622	0.24985	0.281035	0.748043	0.803416	0.552174	0.612821
[truncated: 1,382 more columns]

## Sheet: rsfMRI_CONN_Kirby21
ID\Labels	SFG_L vs. SFG_R	SFG_L vs. SFG_PFC_L	SFG_L vs. SFG_PFC_R	SFG_L vs. SFG_pole_L	SFG_L vs. SFG_pole_R	SFG_L vs. MFG_L	SFG_L vs. MFG_R	SFG_L vs. MFG_DPFC_L	SFG_L vs. MFG_DPFC_R	SFG_L vs. IFG_opercularis_L	SFG_L vs. IFG_opercularis_R	SFG_L vs. IFG_orbitalis_L	SFG_L vs. IFG_orbitalis_R	SFG_L vs. IFG_triangularis_L	SFG_L vs. IFG_triangularis_R	SFG_L vs. RG_L	SFG_L vs. RG_R	SFG_L vs. PoCG_L	SFG_L vs. PoCG_R	SFG_L vs. PrCG_L	SFG_L vs. PrCG_R	SFG_L vs. SPG_L	SFG_L vs. SPG_R	SFG_L vs. SMG_L	SFG_L vs. SMG_R	SFG_L vs. AG_L	SFG_L vs. AG_R	SFG_L vs. PrCu_L	SFG_L vs. PrCu_R	SFG_L vs. STG_L	SFG_L vs. STG_R	SFG_L vs. STG_L_pole	SFG_L vs. STG_R_pole	SFG_L vs. MTG_L	SFG_L vs. MTG_R	SFG_L vs. MTG_L_pole	SFG_L vs. MTG_R_pole	SFG_L vs. ITG_L	SFG_L vs. ITG_R	SFG_L vs. FuG_L	SFG_L vs. FuG_R	SFG_L vs. SOG_L	SFG_L vs. SOG_R	SFG_L vs. MOG_L	SFG_L vs. MOG_R	SFG_L vs. IOG_L	SFG_L vs. IOG_R	SFG_L vs. Cu_L	SFG_L vs. Cu_R
subj01_a	0.694476	0.509019	0.298819	-0.0577923	-0.343891	0.340246	0.29173	0.168846	0.0257754	-0.215215	-0.250192	-0.0559192	-0.0446966	-0.0577347	-0.300305	0.505119	0.379715	-0.0187013	-0.0745339	-0.158765	-0.0661833	-0.101075	0.0106278	0.0198208	-0.0235536	-0.384166	-0.25158	-0.0840779	-0.371071	-0.431653	-0.140781	0.28373	0.139736	-0.0374573	0.259884	-0.0842341	0.0277534	0.227123	0.169872	-0.183668	-0.0997247	-0.448601	-0.260848	-0.166283	-0.241123	0.286215	0.190073	0.0925082	-0.246269
subj01_b	0.835052	0.768932	0.45051	0.00554544	0.0173579	0.588051	0.444881	0.148376	0.262992	0.237326	-0.235469	0.0684946	0.22405	-0.0817498	-0.156177	0.317413	0.316009	0.367137	0.363375	0.306875	0.0492479	-0.0550317	0.192291	0.346551	0.277687	-0.0307812	-0.0818815	-0.074914	-0.199149	0.0245518	-0.100355	0.134844	0.178924	0.05477	0.0910494	0.174932	-0.103543	0.150591	0.300444	-0.259148	-0.290536	-0.441931	-0.339977	-0.106671	-0.0949882	-0.0968691	-0.139659	0.00699561	-0.294851
subj02_a	0.13973	0.143781	0.158068	0.0925854	-0.0679643	0.484345	-0.103466	0.00107977	0.108788	-0.0462449	0.0366151	-0.106882	0.181736	-0.22354	0.0649548	0.0176056	-0.199282	0.124084	0.252053	-0.0702383	0.182306	-0.187697	0.1366	0.114794	0.12512	-0.302068	-0.119534	-0.191014	-0.151429	0.227534	0.149937	0.0763831	0.166151	-0.0689759	0.0223904	0.0498954	0.141803	0.0477297	0.078243	0.0948777	0.0715091	-0.216138	0.33814	0.216285	-0.0175032	-0.0123169	0.00855544	0.281097	0.252871
subj02_b	0.470767	0.560952	0.613275	0.177739	-0.0310366	0.248243	0.359167	0.301798	0.110628	-0.0786832	0.197872	0.0746044	-0.0277703	-0.139634	-0.0409545	0.0839337	-0.0450912	0.468139	0.108627	0.554397	0.164013	-0.0622079	-0.00568806	-0.0743124	-0.067215	-0.187197	-0.364705	-0.0154893	-0.134187	0.0100239	-0.118853	0.302512	0.200284	0.202465	0.136966	0.274906	-0.0865946	0.2086	0.282809	-0.0876199	0.278809	-0.141067	-0.119843	0.0143841	-0.160858	0.117755	0.0141018	-0.105369	-0.0105776
subj03_a	0.627713	0.78275	0.50343	-0.105074	0.315045	0.354652	0.221187	0.452846	-0.0742856	0.215262	0.303932	0.411945	-0.0382736	0.349344	-0.143042	0.40967	0.153456	-0.191894	-0.21257	0.432159	0.373622	-0.605694	-0.198367	-0.19839	-0.139	-0.260449	-0.115483	-0.481967	-0.647902	-0.258378	-0.257696	0.733118	0.361698	-0.0221354	-0.070253	0.678444	0.32102	0.609248	0.541002	-0.0987049	0.33717	0.269678	0.0883034	0.15484	0.185867	0.17095	0.36824	0.327801	0.0720123
subj03_b	0.639418	0.300976	0.362047	-0.129329	0.2247	0.47973	0.466511	0.415932	0.2712	0.356834	0.32985	0.269795	0.211776	0.256015	0.249163	-0.136923	0.117176	0.669876	-0.192511	0.643611	0.509508	-0.205086	0.074406	0.0845367	-0.0354001	0.539787	0.369067	-0.145799	-0.505874	-0.143808	-0.372462	0.437943	0.236574	-0.14552	-0.302274	0.45837	0.0402586	0.360315	0.164015	-0.347518	0.015516	-0.0762912	0.456879	-0.1418	0.435413	0.128981	0.343732	-0.0207754	-0.425494
subj04_a	0.242968	0.552974	0.319164	-0.177962	-0.0217122	0.446152	0.226953	0.377131	-0.105841	0.0758342	0.212866	0.0494172	-0.0421373	-0.00791153	-0.177733	0.246726	0.183008	0.383022	-0.0688286	0.358379	0.102543	0.153235	0.0762722	-0.156021	-0.0963792	0.0800919	-0.0869066	0.0812489	-0.0824303	0.0606355	-0.22553	0.447436	0.490626	0.0170159	0.0349181	0.317646	-0.00830123	0.160175	0.403912	0.197017	-0.0670528	-0.17759	-0.198143	0.13178	-0.0501105	0.221617	0.0511968	0.0437407	-0.0323817
subj04_b	-0.167238	0.396519	0.209441	0.0150151	0.0543439	0.300205	-0.156889	-0.109864	-0.110508	-0.168378	-0.234663	-0.222081	-0.368223	-0.369993	-0.153066	0.554693	0.501086	0.146659	0.075757	-0.0458177	-0.143681	0.143076	-0.00421579	0.0410928	-0.00576858	-0.23711	-0.190949	0.199134	-0.26646	-0.13283	-0.0740633	0.197269	0.158875	-0.152287	0.0167965	0.132406	0.151272	0.269694	0.291759	0.125704	0.0113581	-0.180584	-0.290779	0.00726213	0.0561876	0.324163	0.0196837	0.337263	0.126145
subj05_a	0.571867	0.692272	0.166443	-0.221287	-0.0643285	0.235034	0.118894	0.296653	-0.0953253	0.492088	0.207434	0.519608	0.35214	0.379491	0.271386	0.140404	0.0765615	0.251799	-0.0275734	0.501857	0.222575	0.0932802	0.0135775	0.352194	0.128272	0.434712	0.141042	-0.0892997	-0.195007	0.162476	-0.0320722	0.513017	0.511454	-0.0197059	-0.0637301	0.0149731	-0.144957	0.425232	0.365116	-0.187762	-0.121852	0.0761818	0.234605	0.481756	0.210535	0.0316778	0.122798	0.177844	0.15479
subj05_b	0.638448	0.677636	0.385719	-0.015919	0.13028	0.447033	0.411575	0.245895	0.116768	0.375803	0.24139	0.416007	0.185347	0.410393	0.128466	0.376389	0.280577	0.629886	0.106645	0.682018	0.423768	-0.250258	-0.281931	0.133655	-0.224013	0.49546	0.0498863	-0.0447476	-0.244029	0.28549	-0.0221279	0.437915	0.415591	0.209453	0.226732	0.288502	0.113053	0.535858	0.42079	-0.0547064	0.00101613	0.081043	-0.128532	0.504485	0.267536	0.331814	0.380449	0.0918837	0.0993064
subj06_a	0.248383	-0.188971	-0.0598135	0.106281	-0.116985	-0.0359828	-0.196625	0.0501873	-0.0815454	0.42195	0.551346	0.68063	0.571756	0.297157	0.715634	-0.555653	-0.430809	0.0996538	0.121069	-0.0109143	0.234139	0.0141495	0.0737482	-0.0623522	-0.145977	0.375376	0.21216	0.129687	0.170821	-0.0545224	0.149692	-0.656334	-0.101612	0.309576	0.0611217	-0.682296	-0.63739	-0.248622	-0.136617	-0.299976	-0.120973	0.671537	0.504713	0.0990684	0.124226	-0.508332	0.510233	-0.206108	0.368527
subj06_b	0.735469	0.738543	0.448142	0.0731297	0.190859	0.343212	0.100025	0.418927	0.158382	0.218007	0.0652364	0.305883	0.0508913	-0.0725714	-0.0590221	0.443352	0.699196	-0.316746	-0.421536	0.13193	0.117052	-0.406636	-0.391477	-0.103972	-0.211884	0.103916	0.209936	-0.221248	-0.536557	-0.294902	-0.384833	0.356583	0.510299	0.251695	0.101866	0.388045	0.259475	0.342022	0.445099	-0.220683	-0.132075	0.238646	0.134885	0.0300474	0.207258	0.0522005	0.000567138	-0.0897465	0.0664257
subj07_a	0.658886	0.102365	0.0312472	0.349074	0.354044	0.818346	0.384428	0.374361	0.480273	-0.0495786	-0.0591439	0.20975	0.132252	0.286056	-0.116521	-0.187301	-0.258223	0.176133	0.149467	0.319628	0.054847	0.535817	0.194396	0.153272	0.0883091	0.177963	0.21708	0.261853	0.202271	-0.024056	-0.101669	-0.214452	-0.202828	-0.377351	-0.297745	-0.200101	-0.132522	-0.239791	-0.191794	-0.277468	-0.261133	0.095299	-0.0556043	-0.157773	0.0384196	-0.260083	-0.0918231	-0.0170044	-0.0632083
subj07_b	0.836005	0.296968	0.442522	0.164749	0.30742	0.361625	0.148126	0.23274	0.0711405	0.0360142	-0.304373	-0.0404977	-0.0291257	-0.0479658	0.199955	0.0616522	0.0412829	-0.462213	-0.349438	-0.11666	0.217822	0.00804046	0.317322	-0.540347	-0.578507	-0.0919578	0.0343274	0.633919	0.55736	-0.407628	-0.748499	-0.200197	0.15753	-0.0697309	-0.112374	-0.189243	-0.0679695	-0.173403	-0.218803	-0.423212	-0.566905	0.0467144	0.280591	-0.0327197	-0.0596553	-0.447195	-0.276938	0.292822	0.171476
subj08_a	0.570361	-0.212148	0.082762	0.0310431	-0.0968112	-0.168265	-0.156807	0.012394	-0.0106189	-0.178557	0.168135	0.239593	0.0763204	-0.0896499	0.0803396	0.195193	0.141678	-0.230475	0.212482	-0.0410695	0.343677	0.296527	-0.0914495	-0.175533	-0.353595	-0.191222	-0.19756	-0.220046	-0.274595	0.0934543	0.19541	-0.032021	0.0193661	-0.228373	-0.172932	-0.0771322	0.055961	-0.0168907	-0.20235	0.0726216	-0.0694237	-0.109538	-0.202267	-0.076012	-0.0646293	-0.0332257	-0.209935	-0.299285	-0.175409
subj08_b	-0.00823663	0.336951	0.395376	-0.205834	0.111662	0.277134	-0.0239684	0.0755304	0.324663	-0.137307	0.210544	-0.108663	0.307284	-0.158459	0.133437	0.00864694	-0.077208	-0.131049	-0.0299183	-0.0788185	0.221249	0.0528248	0.0961365	-0.144072	0.0430036	-0.00912069	0.0310915	0.166195	-0.015554	-0.105148	0.0956268	0.0537102	-0.0367542	-0.00246052	0.253818	-0.0975362	0.0169155	-0.124481	0.123456	-0.27037	0.051636	-0.039302	0.0940532	0.116412	0.0427182	0.0889413	0.204797	-0.000116368	0.0267747
subj09_a	-0.0121405	0.41875	0.224344	-0.19656	-0.177126	0.0415547	-0.193407	-0.00432552	-0.0339433	0.206967	-0.0555949	0.738735	-0.0513946	-0.0706411	-0.162346	-0.208721	-0.15467	0.161304	0.211665	0.263226	0.0918028	0.222585	-0.312082	0.155148	0.0312437	-0.148884	0.353853	0.0867404	-0.313745	0.0774597	0.0214086	0.0859419	-0.0917168	0.527715	-0.136129	-0.0106601	0.123424	0.0739328	0.0106977	-0.156075	-0.117407	-0.419548	-0.0952317	-0.349386	-0.0755642	0.0660287	-0.0682888	-0.158959	-0.269314
subj09_b	0.331718	0.0688467	0.0249116	0.0501287	0.140546	0.337857	0.0669459	0.00218094	0.266962	0.0601433	-0.026236	0.00756197	0.149492	0.113949	-0.00316923	0.0412167	-0.0987721	0.267678	0.0353782	0.130341	0.220266	-0.0425466	-0.113393	-0.0118769	-0.144068	-0.275107	-0.0596769	0.264316	0.215724	-0.315046	0.133528	-0.203187	-0.0867482	0.137119	0.0833522	0.0784448	-0.0593173	-0.0413194	0.121349	-0.022764	-0.0357024	0.0841558	0.0943251	0.0695515	-0.0690943	-0.0617298	-0.0848237	0.0247859	0.0207853
subj10_a	0.111517	0.671833	0.277546	0.361892	0.181384	0.295418	0.105893	0.208236	-0.0377297	0.212159	0.121696	0.145112	-0.316421	0.0728782	-0.0952134	0.365833	0.32972	-0.166492	-0.218609	0.214834	-0.28645	-0.0463991	-0.13549	-0.0813641	-0.12626	-0.185383	-0.624444	-0.110162	-0.244907	-0.547677	-0.496556	0.112718	-0.137355	0.167169	0.0762729	0.309392	0.0430556	0.466919	0.148014	0.142119	-0.0178254	-0.145416	-0.26009	0.326667	-0.103032	0.0601144	0.360823	0.183994	-0.15033
subj10_b	0.774758	0.321876	0.465988	-0.227461	-0.107427	0.633179	0.144834	-0.30428	-0.421844	-0.0406629	-0.0711419	-0.025756	-0.0912108	-0.150557	-0.121987	-0.186136	-0.263768	0.533571	0.173786	0.435431	0.188005	0.210477	0.291415	-0.143238	-0.0242917	-0.327328	0.0254178	-0.393876	-0.167647	-0.150298	-0.133777	-0.0700938	0.174125	0.124988	-0.0017656	0.0757528	-0.0639493	0.0973321	0.0338007	-0.0338824	0.0388201	-0.518039	-0.368654	-0.318799	-0.337097	-0.131534	-0.0392692	-0.303288	-0.376385
subj11_a	0.646087	0.625396	0.533181	0.0807103	0.0374103	0.377435	0.401259	0.283423	0.246352	0.370665	0.288312	0.0963742	0.231577	0.149238	0.167974	0.0134328	0.183967	0.205053	0.101401	0.568264	0.240769	-0.10659	-0.0790477	-0.0435751	-0.0644496	-0.136008	-0.358646	0.0143675	-0.107527	-0.233557	-0.0694227	0.177931	0.276641	0.207538	0.253433	0.0886954	0.239731	0.17864	-0.0221294	0.16234	0.0931417	-0.110636	-0.00274717	0.115188	0.124671	-0.0199309	0.0932501	-0.238705	-0.10754
subj11_b	0.631245	0.113365	0.201899	-0.0670963	0.136349	0.385556	0.224276	0.150369	0.142752	0.00140123	0.0146651	0.0754898	0.0216206	-0.259821	-0.0165477	0.0780029	0.239998	0.470967	0.596021	0.58184	0.49528	0.0770198	0.193406	-0.11728	-0.0415962	-0.074412	-0.179842	0.14076	0.0493224	-0.190545	-0.0189955	0.0250787	0.0944636	-0.10675	-0.203226	-0.113772	-0.295009	-0.245088	-0.272705	-0.0235991	0.0336573	0.0823123	0.166024	-0.0240316	-0.0401343	0.0734533	-0.00891086	0.0766872	0.0186912
subj12_a	0.372329	-0.0341724	0.102755	-0.386574	-0.203749	0.196517	0.272067	0.225436	-0.0039048	0.607398	0.649285	-0.0607509	0.0779802	0.498494	0.675598	-0.143939	-0.252967	0.822427	0.746026	0.907005	0.637549	0.440805	0.252498	0.498939	0.399441	-0.182447	-0.156778	0.360013	0.334282	0.148132	-0.237041	-0.0573172	-0.229279	-0.129269	0.0104682	-0.111511	-0.182025	0.16832	-0.188031	0.253539	0.0111668	0.257517	0.167018	0.227158	0.154917	0.050363	-0.0280573	0.433671	0.236065
subj12_b	0.183048	0.426004	0.0283724	0.0998322	-0.0427778	0.274002	-0.0302327	0.182406	-0.0577916	0.151165	0.0437712	0.0649146	-0.122916	0.0761933	-0.209758	0.219802	0.0931099	0.165917	-0.0529856	0.283111	-0.178587	0.155737	-0.174081	-0.0494999	-0.252731	-0.264509	-0.292236	0.148645	-0.105173	-0.183817	-0.182291	0.0828915	0.266038	0.134054	0.275175	-0.100695	0.357433	0.199363	0.277442	-0.0485538	-0.0250008	-0.0275899	-0.339028	-0.281685	-0.179988	0.447764	0.0159473	0.278172	0.0789057
subj13_a	0.265614	0.367447	0.354353	0.0580198	0.00394381	0.562426	0.361827	0.323802	-0.0421835	0.357002	-0.0648261	-0.010102	-0.209468	-0.0076305	0.104888	0.329794	0.194375	0.0845077	-0.210952	0.188445	0.050568	-0.00716816	-0.244719	-0.0966898	0.00102004	-0.305745	-0.0707007	0.111029	-0.155404	-0.33627	-0.457478	0.00969271	-0.0611213	-0.306551	-0.273017	0.201087	0.00386212	-0.155309	0.254802	-0.4617	-0.193618	0.355415	0.232896	0.0665386	0.364271	0.358595	0.217855	0.213674	-0.00305371
subj13_b	0.256004	0.593344	0.427932	-0.0181127	-0.0288086	0.646482	0.0949377	0.0870661	0.0747397	0.506602	-0.0513121	0.28047	-0.0866437	0.189481	-0.0865265	0.123712	0.200948	-0.15193	-0.0371118	0.421137	-0.0351326	-0.371893	-0.172187	-0.216919	-0.0235551	-0.17064	-0.157512	-0.0205455	-0.179481	-0.0706328	-0.222751	0.152624	0.0436723	-0.243296	-0.128459	-0.19497	-0.0690951	-0.0477518	0.332451	-0.280899	-0.371737	-0.0633733	0.148331	-0.0910646	0.0724017	0.404348	0.266349	-0.247307	-0.297276
subj14_a	0.63821	0.594009	0.520104	0.309298	0.209969	0.842513	0.696065	0.120178	0.469498	-0.00725457	0.118295	-0.130519	-0.0490134	0.111973	-0.335315	0.0639833	0.0737235	0.413233	0.372211	0.339193	0.0424429	0.408622	0.028639	-0.115416	0.0768523	0.0992654	-0.173947	0.240529	0.245033	-0.353227	-0.235444	0.0868851	-0.0447579	0.0511634	0.0617047	0.193036	0.355059	0.205526	0.286361	0.151847	0.292814	0.111444	-0.0367092	0.419856	0.265759	0.007418	0.0710208	0.146383	-0.0666482
subj14_b	0.558242	0.188994	0.233138	-0.0574468	-0.306561	0.33439	0.437844	0.267045	0.232641	0.0636501	0.0980995	0.325364	0.0861822	0.304852	0.1329	0.148457	0.0162409	0.214501	0.34218	0.418109	0.336751	0.0821594	0.280532	0.145066	0.219428	0.0397951	0.19416	0.427081	0.318636	-0.0944753	-0.212214	-0.254297	-0.197845	-0.127282	0.0837122	-0.111945	-0.315761	0.124484	0.0824975	0.0923139	0.146876	0.329807	0.038087	0.326329	0.340893	0.0332665	0.283478	0.0928869	0.174255
subj15_a	0.467557	0.60712	0.583585	0.153484	-0.0494016	0.0989758	0.166052	0.180042	0.226446	-0.0281535	-0.24082	-0.19924	-0.107657	0.243724	0.0200168	0.0980435	-0.00890202	0.386551	0.293756	0.641706	0.271383	-0.108238	-0.341724	0.00510538	0.199488	-0.171885	0.0265402	0.584367	0.0732621	0.361638	0.377041	0.114053	-0.276864	0.0128773	0.193596	0.00891208	0.00789081	-0.147538	-0.0926859	-0.22866	0.151968	-0.144959	-0.147591	-0.118176	0.181245	-0.090293	0.500371	-0.251325	-0.0398402
subj15_b	0.468292	0.20611	0.242052	-0.198563	-0.12281	0.439229	0.343348	0.223439	0.127216	-0.0434359	-0.148295	-0.134726	0.0125204	-0.172052	-0.056307	0.285958	-0.207159	0.0866756	-0.107584	0.260525	0.111825	-0.350835	-0.0200983	0.139085	0.133517	-0.221597	0.088376	-0.30791	-0.339638	0.0177247	0.282324	-0.147756	0.0284236	0.197754	-0.283368	0.212154	-0.230076	0.0683794	0.0533257	0.203519	0.0936787	-0.324657	0.0631774	-0.0626547	0.10657	-0.219724	0.105374	0.00518293	-0.196201
subj16_a	0.216319	0.152595	0.329477	0.229683	0.0168725	0.352718	-0.0417528	0.222147	0.249873	0.18119	-0.0309829	0.206315	0.111154	-0.189531	-0.0994954	-0.119407	0.0297478	0.41728	0.00279203	0.521056	0.209292	0.550859	-0.032286	0.133221	-0.198824	0.135019	-0.0960371	0.582577	-0.0859395	0.112959	-0.142413	0.233742	-0.189297	-0.0427102	-0.185991	-0.231436	-0.311787	-0.0876493	-0.10997	-0.037295	-0.227639	0.190329	0.00642597	0.156511	0.218817	0.0643898	0.0302056	0.0963271	0.0504865
subj16_b	0.137155	0.449943	0.523484	-0.100338	0.1326	0.607057	0.337083	0.0233158	0.355965	0.389682	0.493655	-0.0634361	0.197204	-0.0806371	0.0917276	0.0385025	0.234735	0.397478	0.544141	0.66736	0.44792	-0.121242	0.213436	0.238281	0.247044	0.207767	0.107274	-0.311577	0.0972717	0.347572	0.216954	0.573358	0.235053	0.301338	0.284018	0.23519	0.0278977	0.411507	0.421354	-0.205784	0.279357	-0.326062	0.0516294	-0.268414	0.439295	0.277694	0.678818	-0.259442	-0.383582
subj17_a	0.149384	0.559606	0.247755	0.0656781	-0.0595587	0.436751	0.0391093	0.545455	-0.0640472	0.455494	0.00940131	0.199585	-0.0240351	0.483925	0.194201	-0.287868	-0.215894	-0.0724561	0.0373495	0.315321	-0.0653823	-0.155029	-0.0899717	-0.293641	-0.0426744	0.0972098	-0.294765	0.148801	-0.132285	-0.0789901	-0.0670337	0.331018	-0.117107	-0.0182289	-0.000216249	-0.0341629	0.0362763	0.215556	0.253275	-0.157121	-0.0254592	-0.12171	-0.237179	0.122319	-0.0974398	-0.123684	0.0833854	0.0390514	-0.186959
subj17_b	0.384162	0.831967	0.564596	0.0596949	0.116787	0.346959	0.186541	0.356124	-0.0999534	0.180342	-0.276989	-0.0524843	-0.214917	-0.166392	-0.0782879	0.0280613	0.0950962	-0.324604	-0.270768	0.539583	-0.288625	-0.510999	-0.349179	-0.316377	-0.274467	-0.320519	-0.616524	-0.376907	-0.515935	-0.123709	-0.289771	0.192641	0.0838462	-0.298446	-0.35947	0.0418555	0.0549668	0.0703598	0.061607	-0.0103789	-0.021181	-0.288094	-0.134521	-0.369148	-0.296806	-0.149294	-0.0887683	0.232818	0.243193
subj18_a	0.447433	0.239912	-0.0821251	-0.0457933	-0.236899	0.237166	0.00197585	0.227147	-0.198361	-0.0353726	0.179176	0.189997	0.157363	0.0285137	0.240838	0.27326	0.419671	0.000839969	-0.164581	0.342661	0.234064	-0.221275	-0.131761	-0.0022047	-0.0436314	0.0144482	-0.0446463	0.142602	-0.104606	-0.166873	0.00964485	0.347566	0.118742	0.0813406	0.453272	0.147361	-0.130462	0.502439	0.456399	-0.0801815	-0.127845	0.156699	-0.421003	-0.226232	-0.210375	0.0375395	-0.242124	-0.0606433	-0.274122
subj18_b	0.664674	0.103283	-0.117533	0.0422014	-0.299303	0.596165	0.262889	-0.0709563	-0.104007	-0.0231391	-0.0423205	0.109835	-0.0463858	0.12713	0.0509575	0.0552747	-0.0861162	0.294255	0.043272	0.406514	0.0915554	0.119651	0.0445061	0.140544	0.0327013	-0.00142801	-0.100987	0.0552503	0.112417	0.0316096	-0.193287	-0.0712074	-0.356691	-0.0279068	0.129548	-0.150612	-0.0579157	0.0975071	0.242072	-0.0199659	0.248297	0.240138	-0.091546	0.0988229	0.111826	-0.0587797	0.158331	0.113057	-0.0155865
subj20_a	0.15666	0.0650513	0.00237786	-0.129966	0.0189305	-0.127053	-0.0347253	0.174391	0.241023	0.115183	-0.185859	0.290535	-0.148068	0.0395571	0.0964109	0.128852	0.40226	-0.15393	-0.301387	0.301638	-0.0115966	-0.212709	-0.0557731	-0.423477	-0.315705	-0.190003	-0.013437	0.186197	0.122825	-0.129703	-0.209038	0.0898614	0.152561	-0.0495649	-0.149253	0.0187257	0.216164	-0.100162	0.0333411	-0.0124002	-0.292655	-0.18377	0.249826	-0.0241258	-0.223105	0.191059	-0.303227	-0.0641083	-0.0543035
subj20_b	-0.0430486	0.434654	0.260412	0.162826	0.0640179	0.638139	-0.0102514	0.312932	-0.076389	0.396463	0.0323153	0.0830924	-0.198504	-0.412094	-0.101533	0.191211	0.152357	0.159899	-0.290043	0.567444	-0.309729	-0.0225018	-0.0675164	-0.190321	-0.34006	-0.0919201	-0.397564	0.132414	-0.169739	-0.148157	-0.432614	0.302507	0.154628	-0.377206	-0.273325	0.440219	0.0288315	0.358362	0.231368	-0.0400412	-0.0472178	0.018651	-0.213935	0.335879	-0.129444	0.128701	-0.0553219	0.237364	0.105901
p-Wilcoxon	0.369686	0.644145	0.212005	0.525031	0.212005	0.0747201	0.296981	0.452258	0.525031	0.729114	0.354344	0.296981	0.885313	0.0496557	0.707516	0.506307	0.623544	0.434977	0.686145	0.487931	0.885313	0.246045	0.369686	0.86258	0.729114	0.976988	0.707516	0.418074	0.623544	0.623544	0.644145	0.707516	0.137775	0.931039	0.729114	0.525031	0.623544	0.817463	0.310719	0.525031	0.296981	0.525031	0.839958	0.191242	0.86258	0.603226	0.885313	0.953995	0.817463
[truncated: 1,382 more columns]

## Sheet: Legends
Abbreviation	Full Name
SFG_L	Left superior frontal gyrus
SFG_R	Right superior frontal gyrus
SFG_PFC_L	Left superior frontal gyrus/prefrontal cortex
SFG_PFC_R	Right superior frontal gyrus/prefrontal cortex
SFG_pole_L	Left superior frontal gyrus/pole
SFG_pole_R	Right superior frontal gyrus/pole
MFG_L	Left middle frontal gyrus
MFG_R	Right middle frontal gyrus
MFG_DPFC_L	Left middle frontal gyrus (dorsolateral prefrontal cortex)
MFG_DPFC_R	Right middle frontal gyrus (dorsolateral prefrontal cortex)
IFG_opercularis_L	Left inferior frontal gyrus/pars opercularis
IFG_opercularis_R	Right inferior frontal gyrus/pars opercularis
IFG_orbitalis_L	Left inferior frontal gyrus/pars orbitalis
IFG_orbitalis_R	Right inferior frontal gyrus/pars orbitalis
IFG_triangularis_L	Left inferior frontal gyrus/pars triangularis
IFG_triangularis_R	Right inferior frontal gyrus/pars triangularis
RG_L	Left gyrus rectus
RG_R	Right gyrus rectus
PoCG_L	Left postcentral gyrus
PoCG_R	Right postcentral gyrus
PrCG_L	Left precentral gyrus
PrCG_R	Right precentral gyrus
SPG_L	Left superior parietal lobule
SPG_R	Right superior parietal lobule
SMG_L	Left supramarginal gyrus
SMG_R	Right supramarginal gyrus
AG_L	Left angular gyrus
AG_R	Right angular gyrus
PrCun_L	Left Precuneus
PrCun_R	Right Precuneus
STG_L	Left superior temporal gyrus
STG_R	Right superior temporal gyrus
STG_pole_L	Left Superior temporal gyrus/pole
STG_pole_R	Right Superior temporal gyrus/pole
MTG_L	Left middle temporal gyrus
MTG_R	Right middle temporal gyrus
MTG_pole_L	Left middle temporal gyrus/pole
MTG_pole_R	Right middle temporal gyrus/pole
ITG_L	Left inferior temporal gyrus
ITG_R	Right inferior temporal gyrus
FuG_L	Left fusiform gyrus
FuG_R	Right fusiform gyrus
SOG_L	Left superior occipital gyrus
SOG_R	Right superior occipital gyrus
MOG_L	Left middle occipital gyrus
MOG_R	Right middle occipital gyrus
IOG_L	Left inferior occipital gyrus
IOG_R	Right inferior occipital gyrus
Cu_L	Left cuneus
Cu_R	Right cuneus
LG_L	Left ligual gyrus
LG_R	Right ligual gyrus
PCC_L	Left posterior cingulare cortex
PCC_R	Right posterior cingulare cortex
